# Supplementary material for: Comparative pangenome analysis of capsulated Haemophilus influenzae serotype f highlights their high genomic stability
Source: Sci Rep. 2022 Feb 24;12:3189. doi: 10.1038/s41598-022-07185-5 (PMC8873416; doi:10.1038/s41598-022-07185-5)
Supplement: Supplementary file 2 — Supplementary Table S1. [file 41598_2022_7185_MOESM2_ESM.xlsx]

## Sheet: Hoja1
Supplementary Table S1. Summary of invasive H. influenzae serotype f isolates included in this study. SNPs are in relation to the reference strain KR494 (NC_022356.1). Abbreviations: SNP, single nucleotide polymorphism.
Strain	Accession	Country	Year	Sample	Age	Sex	Seorytpe	MLST characterization								Clade	Total genes	SNPs
								ST	adk	atpG	frdB	fucK	mdh	pgi	recA
ES-HUB-HI10207	ERS6595039 (SAMEA8912156)	Spain	2014	Blood	47	Female	f	124	22	19	11	11	22	19	15	I	1727	5061
ES-HUB-HI11409	ERS6595040 (SAMEA8912157)	Spain	2015	Blood	57	Female	f	124	22	19	11	11	22	19	15	III	1724	393
ES-HUB-HI11593	ERS6595041 (SAMEA8912158)	Spain	2016	Blood	75	Female	f	124	22	19	11	11	22	19	15	III	1725	387
ES-HUB-HI11665	ERS6595042 (SAMEA8912159)	Spain	2016	Blood	79	Female	f	2366	22	19	11	11	22	78	15	I	1726	5421
ES-HUB-HI4223	ERS6595043 (SAMEA8912160)	Spain	2009	Cerebrospinal fluid	32	Female	f	124	22	19	11	11	22	19	15	III	1725	387
ES-HUB-HI6139	ERS6595044 (SAMEA8912161)	Spain	2010	Blood	66	Male	f	124	22	19	11	11	22	19	15	II	1728	2331
ES-HUB-HI8532	ERS6595045 (SAMEA8912162)	Spain	2012	Blood	96	Female	f	124	22	19	11	11	22	19	15	III	1729	53
ES-HUB-HI8657	ERS6595046 (SAMEA8912163)	Spain	2013	Blood	47	Female	f	124	22	19	11	11	22	19	15	III	1727	54
ES-HUB-HI8874	ERS6595047 (SAMEA8912164)	Spain	2013	Blood	67	Male	f	124	22	19	11	11	22	19	15	III	1725	392
ES-HUB-HI8991	ERS6595048 (SAMEA8912165)	Spain	2013	Blood	56	Male	f	124	22	19	11	11	22	19	15	III	1728	53
ES-HUB-HI9289	ERS6595049 (SAMEA8912166)	Spain	2013	Blood	29	Female	f	124	22	19	11	11	22	19	15	II	1726	2331
ES-HUB-HI9486	ERS6595050 (SAMEA8912167)	Spain	2014	Blood	60	Male	f	124	22	19	11	11	22	19	15	III	1726	391
ES-HUCOv-HI2621	ERS6595051 (SAMEA8912168)	Spain	2005	Oropharynx	2.7	Male	f	124	22	19	11	11	22	19	15	I	1719	4246
ES-HUCOv-HI2622	ERS6595052 (SAMEA8912169)	Spain	2005	Oropharynx	2.8	Male	f	124	22	19	11	11	22	19	15	I	1727	4242
ES-HUCOv-HILNM	ERS6595053 (SAMEA8912170)	Spain	2004	Oropharynx	2	Female	f	106	22	19	11	11	22	40	15	I	1723	6467
ES-HUCOv-HIPGF	ERS6595054 (SAMEA8912171)	Spain	2004	Oropharynx	4	Male	f	124	22	19	11	11	22	19	15	II	1715	2315
NL-CNR-HI2131745	ERS6595055 (SAMEA8912172)	The Netherlands	2013	Blood	63	Female	f	124	22	19	11	11	22	19	15	III	1725	59
NL-CNR-HI2132417	ERS6595056 (SAMEA8912173)	The Netherlands	2013	Blood	62	Female	f	124	22	19	11	11	22	19	15	III	1724	384
NL-CNR-HI2132543	ERS6595057 (SAMEA8912174)	The Netherlands	2013	Blood	78	Female	f	1739	22	132	11	11	22	19	15	III	1729	381
NL-CNR-HI2132659	ERS6595058 (SAMEA8912175)	The Netherlands	2013	Blood	73	Male	f	124	22	19	11	11	22	19	15	III	1725	379
NL-CNR-HI2132706	ERS6595059 (SAMEA8912176)	The Netherlands	2013	Blood	69	Female	f	124	22	19	11	11	22	19	15	III	1723	372
NL-CNR-HI2140102	ERS6595060 (SAMEA8912177)	The Netherlands	2014	Blood	67	Female	f	1739	22	132	11	11	22	19	15	III	1724	380
NL-CNR-HI2140678	ERS6595061 (SAMEA8912178)	The Netherlands	2014	Blood	86	Male	f	124	22	19	11	11	22	19	15	III	1725	384
NL-CNR-HI2141345	ERS6595062 (SAMEA8912179)	The Netherlands	2014	Blood	80	Female	f	124	22	19	11	11	22	19	15	III	1726	381
NL-CNR-HI2141619	ERS6595063 (SAMEA8912180)	The Netherlands	2014	Blood	59	Female	f	124	22	19	11	11	22	19	15	III	1726	374
NL-CNR-HI2141625	ERS6595064 (SAMEA8912181)	The Netherlands	2014	Joint fluid	6	Male	f	2390	22	19	11	178	22	19	15	III	1728	420
NL-CNR-HI2142054	ERS6595065 (SAMEA8912182)	The Netherlands	2014	Blood	76	Female	f	124	22	19	11	11	22	19	15	III	1722	373
NL-CNR-HI2142067	ERS6595066 (SAMEA8912183)	The Netherlands	2014	Blood	76	Male	f	124	22	19	11	11	22	19	15	III	1725	381
NL-CNR-HI2150013	ERS6595067 (SAMEA8912184)	The Netherlands	2015	Blood	42	Female	f	124	22	19	11	11	22	19	15	III	1725	375
NL-CNR-HI2150082	ERS6595068 (SAMEA8912185)	The Netherlands	2015	Blood	71	Female	f	124	22	19	11	11	22	19	15	III	1726	389
NL-CNR-HI2150492	ERS6595069 (SAMEA8912186)	The Netherlands	2015	Blood	71	Male	f	124	22	19	11	11	22	19	15	III	1729	391
NL-CNR-HI2150512	ERS6595070 (SAMEA8912187)	The Netherlands	2015	Blood	69	Male	f	124	22	19	11	11	22	19	15	III	1719	386
NL-CNR-HI2150585	ERS6595071 (SAMEA8912188)	The Netherlands	2015	Blood	67	Female	f	2391	22	19	235	11	22	19	15	III	1719	383
NL-CNR-HI2150741	ERS6595072 (SAMEA8912189)	The Netherlands	2015	Blood	78	Female	f	124	22	19	11	11	22	19	15	II	1728	2310
PT-CNR-HI12715	ERS6595073 (SAMEA8912190)	Portugal	2013	Blood	78	Male	f	124	22	19	11	11	22	19	15	III	1743	471
PT-CNR-HI13034	ERS6595074 (SAMEA8912191)	Portugal	2014	Blood	1	Male	f	124	22	19	11	11	22	19	15	III	1731	1820
PT-CNR-HI13274	ERS6595075 (SAMEA8912192)	Portugal	2014	Pleural Fluid	58	Female	f	124	22	19	11	11	22	19	15	III	1724	378
