# Supplementary material for: Comparative pangenome analysis of capsulated Haemophilus influenzae serotype f highlights their high genomic stability
Source: Sci Rep. 2022 Feb 24;12:3189. doi: 10.1038/s41598-022-07185-5 (PMC8873416; doi:10.1038/s41598-022-07185-5)
Supplement: Supplementary file 3 — Supplementary Table S2. [file 41598_2022_7185_MOESM3_ESM.xlsx]

## Sheet: Hoja1
Supplementary Table S2. Genes with clade-specific alleles in H. influenzae serotype f isolates.
LOCUS_TAG	Gene name	Clade specificity	Identity (%)	SNPs	Product	Function
HifGL_000122	thiM	I	93.6	54	hydroxyethylthiazole kinase	coenzyme transport and metabolism
HifGL_000154		I	99.2	13	phosphoglucomutase	carbohydrate transport and metabolism
HifGL_000253	mnmG	I	91.6	159	tRNA uridine 5-carboxymethylaminomethyl modification enzyme	cell cycle control, cell division, chromosome partitioning
HifGL_000254	rspL	I	98.7	5	ribosomal protein S12	translation, ribosomal structure and biogenesis
HifGL_000256	fusA	I	99.2	17	elongation factor G	translation, ribosomal structure and biogenesis
HifGL_000269	torZ	I	98.5	37	biotin sulfoxide reductase	energy production and conversion
HifGL_000305	groL	I	99.9	1	posttranslational modification, protein turnover, chaperones	posttranslational modification, protein turnover, chaperones
HifGL_000350	ordL	I	97.4	34	amino acid transport and metabolis	amino acid transport and metabolism
HifGL_000351	potD1	I	94.3	49	spermidine/putrescine ABC transporter periplasmic-binding protein	amino acid transport and metabolism
HifGL_000352	hslU	I	96.8	43	protease HslVU	posttranslational modification, protein turnover, chaperones
HifGL_000353	hslV	I	97.7	12	ATP-dependent protease subunit HslV	posttranslational modification, protein turnover, chaperones
HifGL_000355	secB	I	99.8	1	protein-export chaperone SecB	amino acid transport and metabolism
HifGL_000555	katA	I	99.9	1	catalasa	inorganic ion transport and metabolism
HifGL_000618	recF	I	99.9	1	DNA replication, recombination and repair	DNA replication, recombination and repair
HifGL_000724	lpxA	I	99.7	2	UDP-N-acetylglucosamine acyltransferase	envelope biogenesis
HifGL_000729	nrfC	I	99.9	1	nitrite reductase Fe-S protein	energy production and conversion
HifGL_000754	ccmC	I	95.5	33	heme exporter protein C	posttranslational modification, protein turnover, chaperones
HifGL_000778	hldD	I	99.9	1	ADP-L-glycero-D-mannoheptose-6-epimerase	carbohydrate transport and metabolism
HifGL_000795		I	99.9	1	lipoprotein	unknown
HifGL_000808	nqrA	I	99.8	3	Na(+)-translocating NADH-quinone reductase subunit A	energy production and conversion
HifGL_000817	fabD	I	91.8	77	3-oxoacyl-(acyl carrier protein) synthase III	lipid transport and metabolism
HifGL_000879		I	99.6	13	potassium efflux protein KefA	envelope biogenesis
HifGL_000880	aroC	I	92.7	78	chorismate synthase	amino acid transport and metabolism
HifGL_000881	mepA	I	99.4	5	penicillin-insensitive murein endopeptidase	envelope biogenesis
HifGL_000882		I	98.7	10	transmembrane protein	envelope biogenesis
HifGL_000883	msbB	I	98.3	16	lipid A biosynthesis lauroyl acyltransferase	envelope biogenesis
HifGL_000910		I	99.9	1	amidophosphoribosyltransferase	nucleotide transport and metabolism
HifGL_000942	dnaK	I	95.9	78	chaperone protein DnaK	posttranslational modification, protein turnover, chaperones
HifGL_000944	proA	I	95.8	53	glutamate-5-semialdehyde dehydrogenase	amino acid transport and metabolism
HifGL_000945		I	95.8	28	hypothetical protein	unknown
HifGL_000946		I	94.6	45	gamma-glutamyl phosphate reductase	amino acid transport and metabolism
HifGL_000948	rsuA	I	97.6	17	16S pseudouridylate-516 synthase	translation, ribosomal structure and biogenesis
HifGL_000949		I	90.7	58	exopolysaccharide biosynthesis protein	envelope biogenesis
HifGL_000950	maeB	I	93.8	141	NADP-dependent malic enzyme	energy production and conversion
HifGL_000962	mfd	I	99.9	2	transcription-repair-coupling factor	DNA replication, recombination and repair
HifGL_000991	aef3c	I	98	52	fimbrial biogenesis outer membrane usher protein	envelope biogenesis
HifGL_001107	pntA	I	97	46	NAD(P) transhydrogenase subunit alpha	energy production and conversion
HifGL_001108	pntB	I	96.4	51	pyridine nucleotide transhydrogenase	energy production and conversion
HifGL_001109		I	96.6	31	pyridine nucleotide transhydrogenase	transcription
HifGL_001110	topA	I	96.5	91	DNA topoisomerase I	DNA replication, recombination and repair
HifGL_001150	glgA	I	99.8	3	glycogen synthase	carbohydrate transport and metabolism
HifGL_001239	truB	I	99.9	1	tRNA pseudouridine synthase B	translation, ribosomal structure and biogenesis
HifGL_001275	ispE	I	99.9	1	4-diphosphocytidyl-2-C-methyl-D-erythritol kinase	lipid transport and metabolism
HifGL_001292		I	99.6	2	hypothetical protein	unknown
HifGL_001313	sapF	I	99.6	3	ABC-type transport system, ATPase component, involved in antimicrobial peptide resistance	defense mechanisms
HifGL_001314		I	91.6	85	hypothetical protein	unknown
HifGL_001316	fbp	I	92.7	73	fructose-1,6-bisphosphatase	carbohydrate transport and metabolism
HifGL_001318	tldD	I	94.8	75	Metalloprotease TldD homolog	posttranslational modification, protein turnover, chaperones
HifGL_001465	hemH	I	92.3	75	ferrochelatase	coenzyme transport and metabolism
HifGL_001466		I	92.9	61	thioredoxin domain-containing protein	posttranslational modification, protein turnover, chaperones
HifGL_001467	trxB	I	93.7	60	thioredoxin reductase	posttranslational modification, protein turnover, chaperones
HifGL_001468	cydD	I	95.9	72	ATP-binding/permease protein CydD	posttranslational modification, protein turnover, chaperones
HifGL_001559	lpxK	I	99.8	2	tetraacyldisaccharide 4-kinase	envelope biogenesis
HifGL_001576	nrdD	I	99.9	1	anaerobic ribonucleoside-triphosphate reductase	nucleotide transport and metabolism
HifGL_001722		I	99.9	2	acyltransferase	lipid transport and metabolism
HifGL_001726		I	96.2	46	hypothetical protein	unknown
HifGL_001727	xseA	I	98.8	16	exodeoxyribonuclease VII large subunit	DNA replication, recombination and repair
HifGL_001747		I	99.9	1	putative permease	inorganic ion transport and metabolism
HifGL_001771	ampD	I	95	28	N-acetyl-anhydromuranmyl-L-alanine amidase	defense mechanisms
HifGL_001773		I	96.9	14	prepilin peptidase-dependent protein D	intracellular trafficking, secretion, and vesicular transport
HifGL_001774	hofB	I	94.5	77	protein transport protein	intracellular trafficking, secretion, and vesicular transport
HifGL_001775	hofC	I	97.2	34	putative type IV pilin secretion protein	intracellular trafficking, secretion, and vesicular transport
HifGL_001776	hofD	I	96.8	22	putative type 4 prepilin-like protein specific leader peptidase	posttranslational modification, protein turnover, chaperones
HifGL_001777	rho	I	96.7	42	transcription termination factor Rho	transcription
HifGL_001778	metJ	I	98.1	6	transcriptional repressor protein MetJ	amino acid transport and metabolism
HifGL_001779	copR	I	99.5	2	putative heavy metal-dependent transcriptional regulator	transcription
HifGL_001782		I	98.9	24	putative cation-transporting ATPase	inorganic ion transport and metabolism
HifGL_001783	sdaC	I	98.5	19	serine transporter	amino acid transport and metabolism
HifGL_001784	sdaA	I	99.5	7	L-serine dehydratase	amino acid transport and metabolism
HifGL_001791		I	98.9	14	putative metabolite transport protein	inorganic ion transport and metabolism
HifGL_001792	udp	I	94.7	40	uridine phosphorylase	nucleotide transport and metabolism
HifGL_001793		I	92.6	49	hypothetical protein	unknown
HifGL_001794		I	93.4	32	hypothetical protein	unknown
HifGL_001795	rbn	I	97.3	22	ribonuclease BN	transcription
HifGL_001796	lpt6	I	97	50	pe-tn-6--lipooligosaccharide phosphorylethanolamine transferase	envelope biogenesis
HifGL_000115	oapA	II	99.7	4	opacity associated protein OapA	envelope biogenesis
HifGL_000116	epmB	II	98.3	14	lysine 2,3-aminomutase	amino acid transport and metabolism
HifGL_000117	efp	II	94.4	32	elongation factor P	translation, ribosomal structure and biogenesis
HifGL_000119		II	98.5	11	putative ABC transporter permease protein	inorganic ion transport and metabolism
HifGL_000120		II	97.2	26	putative ABC-type nitrate/sulfonate/bicarbonate transport system, periplasmic component	inorganic ion transport and metabolism
HifGL_000121		II	99.2	5	transcriptional activator	transcription
HifGL_000122	thiM	II	93.6	54	hydroxyethylthiazole kinase	coenzyme transport and metabolism
HifGL_000175	yihI	II	99.8	1	GTPase activator	translation, ribosomal structure and biogenesis
HifGL_000312	ureF	II	96.7	16	urease accessory protein UreF	posttranslational modification, protein turnover, chaperones
HifGL_000314	ureG	II	93.2	43	urease accessory protein UreG	posttranslational modification, protein turnover, chaperones
HifGL_000315	ureD	II	94.6	44	urease accessory protein UreD	posttranslational modification, protein turnover, chaperones
HifGL_000316	aspA	II	98.5	21	aspartate ammonia-lyase	amino acid transport and metabolism
HifGL_000351	potD1	II	94.3	49	spermidine/putrescine ABC transporter periplasmic-binding protein	amino acid transport and metabolism
HifGL_000525	emrB	II	95.2	74	multidrug resistance protein B	amino acid transport and metabolism
HifGL_000526	emrA	II	89.2	127	multidrug resistance protein A	defense mechanisms
HifGL_000527	folA	II	91.1	43	dihydrofolate reductase	coenzyme transport and metabolism
HifGL_000528	proB	II	90.4	106	gamma-glutamyl kinase	amino acid transport and metabolism
HifGL_000529	rppH	II	93.9	27	dinucleoside polyphosphate hydrolase	DNA replication, recombination and repair
HifGL_000536	secA	II	94	162	preprotein translocase subunit SecA	intracellular trafficking, secretion, and vesicular transport
HifGL_000699		II	98.4	25	phage tail length determination protein	unknown
HifGL_000808	nqrA	II	99.8	3	Na(+)-translocating NADH-quinone reductase subunit A	energy production and conversion
HifGL_000817	fabD	II	91.8	77	3-oxoacyl-(acyl carrier protein) synthase III	lipid transport and metabolism
HifGL_000822	hflK	II	99.6	5	protease modulator complex HflKC subunit HflK	posttranslational modification, protein turnover, chaperones
HifGL_000823	hflC	II	99.1	8	protease modulator complex HflKC subunit HflC	posttranslational modification, protein turnover, chaperones
HifGL_000872	tatC	II	99.9	1	Sec-independent protein translocase protein TatC	intracellular trafficking, secretion, and vesicular transport
HifGL_000917	recJ	II	97.1	46	single-stranded-DNA-specific exonuclease	DNA replication, recombination and repair
HifGL_001011		II	99.5	1	hypothetical protein	unknown
HifGL_001047	lolE	II	99	13	outer membrane-specific lipoprotein transporter subunit LolE	envelope biogenesis
HifGL_001048	aroG	II	94.9	56	3-deoxy-d-arabino-heptulosonate-7-phosphate synthase	amino acid transport and metabolism
HifGL_001049	impA	II	94.1	26	ImpA	signal transduction mechanisms
HifGL_001050	sstT	II	96.9	39	Na+:serine/threonine symporter	amino acid transport and metabolism
HifGL_001098	ychN	II	99.6	1	phosphoribosylglycinamide formyltransferase	inorganic ion transport and metabolism
HifGL_001130	ftnA	II	96.7	16	putative ferritin-1	inorganic ion transport and metabolism
HifGL_001131	ftnB	II	95.4	23	putative ferritin-2	inorganic ion transport and metabolism
HifGL_001160		II	93.8	85	outer membrane efflux proteins OEP	intracellular trafficking, secretion, and vesicular transport
HifGL_001266		II	99.7	2	hypothetical protein	unknown
HifGL_001313	sapF	II	99.6	3	ABC-type transport system, ATPase component, involved in antimicrobial peptide resistance	defense mechanisms
HifGL_001314		II	91.6	85	hypothetical protein	unknown
HifGL_001315	truA	II	94.3	46	tRNA pseudouridine synthase A	translation, ribosomal structure and biogenesis
HifGL_001316	fbp	II	92.7	73	fructose-1,6-bisphosphatase	carbohydrate transport and metabolism
HifGL_001334	prc	II	99.9	1	carboxy-terminal protease	envelope biogenesis
HifGL_001347	sohB	II	99.8	2	inner membrane peptidase	intracellular trafficking, secretion, and vesicular transport
HifGL_001395	glnD	II	98.7	34	PII uridylyl-transferase	posttranslational modification, protein turnover, chaperones
HifGL_001396	map	II	95.3	38	methionine aminopeptidase	translation, ribosomal structure and biogenesis
HifGL_001405		II	99.8	1	putative llophanate hydrolase subunit 1	amino acid transport and metabolism
HifGL_001430	opa	II	99.8	1	opacity protein	envelope biogenesis
HifGL_001468	cydD	II	95.9	72	ATP-binding/permease protein CydD	posttranslational modification, protein turnover, chaperones
HifGL_001469	cydC	II	97.7	40	cysteine/glutathione ABC transporter membrane/ATP-binding component	posttranslational modification, protein turnover, chaperones
HifGL_001471	nrdG	II	96.2	18	ribonucleoside-triphosphate reanaerobic ribonucleoside-triphosphate reductase activating proteinductase	posttranslational modification, protein turnover, chaperones
HifGL_001472		II	99.8	3	proton glutamate symporter protein	amino acid transport and metabolism
HifGL_001474	hpt	II	98.3	9	hypoxanthine phosphoribosyltransferase	nucleotide transport and metabolism
HifGL_001503	fdxG	II	99.9	1	formate dehydrogenase-N major subunit	energy production and conversion
HifGL_001698	ispG	II	99.7	3	4-hydroxy-3-methylbut-2-en-1-yl diphosphate synthase	lipid transport and metabolism
HifGL_001713	tolA	II	95.9	43		envelope biogenesis
HifGL_001717		II	96.3	71	putative ATP-dependent helicase	DNA replication, recombination and repair
HifGL_001718		II	93.8	44	putative M22 peptidase	posttranslational modification, protein turnover, chaperones
HifGL_001719		II	98.7	7	putative starvation-inducible outer membrane lipoprotein	envelope biogenesis
R2866_0719	azlC	II	99.7	1	Probable branched-chain amino acid permease AzlC	amino acid transport and metabolism
R2866_0867	hsdR	II	99.9	3	Type I restriction enzyme HindVIIP, R protein	DNA replication, recombination and repair
R2866_1701	gpP	II	99.9	1	Probable bacteriophage terminase, ATPase subunit	unknown
HifGL_000011	opsX	III	99.9	2	glycosyl transferase	envelope biogenesis
HifGL_000125	srmB	III	99.8	2	ATP-dependent RNA helicase SrmB	inorganic ion transport and metabolism
HifGL_000351	potD1	III	94.3	49	spermidine/putrescine ABC transporter periplasmic-binding protein	amino acid transport and metabolism
HifGL_000360		III	95.4	18	L-PSP family endoribonuclease	translation, ribosomal structure and biogenesis
HifGL_000361	sirA	III	99.7	2	cell developmental protein SirA	envelope biogenesis
HifGL_000421	mltC	III	94.3	61	lytic murein transglycosylase C	envelope biogenesis
HifGL_000436	fruA	III	99.9	2	1-phosphofructokinase	carbohydrate transport and metabolism
HifGL_000565	pulG	III	97.5	13	Type II secretory pathway pseudopilin PulG	intracellular trafficking, secretion, and vesicular transport
HifGL_000566		III	97.1	21	Type II secretory pathway component PulJ	intracellular trafficking, secretion, and vesicular transport
HifGL_000567		III	94.3	39	hypothetical protein	unknown
HifGL_000568		III	99	3	hypothetical protein	unknown
HifGL_000590	murJ	III	99.8	3	virulence factor MviN	envelope biogenesis
HifGL_000593	menB	III	99.9	1	1,4-dihydroxy-2-naphthoyl-CoA synthase	coenzyme transport and metabolism
HifGL_000657	dmsC	III	99.9	1	anaerobic dimethyl sulfoxide reductase chain C	energy production and conversion
HifGL_000812	psd	III	98.3	15	phosphatidylserine decarboxylase	lipid transport and metabolism
HifGL_000813		III	93.9	32	hypothetical protein	unknown
HifGL_000814	rpmF	III	97.1	5	50S ribosomal protein L32	translation, ribosomal structure and biogenesis
HifGL_000817	fabD	III	91.8	77	3-oxoacyl-(acyl carrier protein) synthase III	lipid transport and metabolism
HifGL_000819	acpP	III	97.8	5	acyl carrier protein	secondary metabolites biosynthesis, transport and catabolism
HifGL_000851	glxK	III	99.3	8	glycerate kinase	carbohydrate transport and metabolism
HifGL_000975	mrp	III	99.2	9	putative mrp-like protein	cell cycle control, cell division, chromosome partitioning
HifGL_000977	neuA	III	99.7	2	putative N-acylneuraminate cytidylyltransferase	envelope biogenesis
HifGL_001096	ybaK	III	99.2	4	Cys-tRNA(Pro)/Cys-tRNA(Cys) deacylase YbaK	translation, ribosomal structure and biogenesis
HifGL_001097	usg	III	96.8	31	aspartate-semialdehyde dehydrogenase	amino acid transport and metabolism
HifGL_001160		III	93.8	85	outer membrane efflux proteins OEP	intracellular trafficking, secretion, and vesicular transport
HifGL_001194	sspB	III	98.7	6	stringent starvation protein B	posttranslational modification, protein turnover, chaperones
HifGL_001195	sspA	III	97	19	stringent starvation protein A	posttranslational modification, protein turnover, chaperones
HifGL_001197	rplM	III	99.5	2	50S ribosomal protein L13	translation, ribosomal structure and biogenesis
HifGL_001199	metF	III	98.3	15	5,10-methylenetetrahydrofolate reductase	amino acid transport and metabolism
HifGL_001200	bioD1	III	98.2	13	dithiobiotin synthetase	coenzyme transport and metabolism
HifGL_001201		III	98.1	5	hypothetical protein	unknown
HifGL_001278	sfsA	III	98.5	11	sugar fermentation stimulation protein A	carbohydrate transport and metabolism
HifGL_001279	hmrM	III	97.6	33	multidrug efflux protein	defense mechanisms
HifGL_001280	ribE	III	96.6	21	riboflavin synthase subunit alpha	coenzyme transport and metabolism
HifGL_001313	sapF	III	99.6	3	ABC-type transport system, ATPase component, involved in antimicrobial peptide resistance	defense mechanisms
HifGL_001314		III	91.6	85	hypothetical protein	unknown
HifGL_001316	fbp	III	92.7	73	fructose-1,6-bisphosphatase	carbohydrate transport and metabolism
HifGL_001332		III	99.8	1	hypothetical protein	unknown
HifGL_001333		III	99.9	1	hypothetical protein	unknown
HifGL_001421	spoT	III	99.5	10	pyrophosphohydrolase-like protein	transcription
HifGL_001644		III	99.9	1	tRNA m(5)U54 methyltransferase	translation, ribosomal structure and biogenesis
