# Supplementary material for: Comparative pangenome analysis of capsulated Haemophilus influenzae serotype f highlights their high genomic stability
Source: Sci Rep. 2022 Feb 24;12:3189. doi: 10.1038/s41598-022-07185-5 (PMC8873416; doi:10.1038/s41598-022-07185-5)
Supplement: Supplementary file 4 — Supplementary Table S3. [file 41598_2022_7185_MOESM4_ESM.xlsx]

## Sheet: Hoja2
Supplementary Table S3. Summary of capsulated H. influenzae genomes available in the NCBI and ENA databases. SNPs are in relation to the reference strain of each serotype. Abbreviations: ENA, European Nucleotide Archive; NCBI, National Center for Biotechnology Information; SNP, single nucleotide polymorphism.
Accession number	Strain	Serotype	CC	ST	adk	atpG	frdB	fucK	mdh	pgi	recA	Total genes	SNPs	Comments
DRR235028	TA8730	Serotype a	CC23	ST56	13	16	5	18	3	11	7	1759	3528
DRR243751	TAMBA230	Serotype a	CC23	ST1511	13	16	5	18	46	11	7	1680	6493
ERR2560741	PTHi-12851	Serotype a	CC23	ST1828	13	16	5	2	3	11	154	1687	2026
ERR2560756	PTHi-12277	Serotype a	CC23	ST23	13	16	5	2	3	11	7	1688	2036
ERR2794958	LNP29190	Serotype a	CC4	ST4	4	17	4	1	2	9	6	1661	25461
ERR2794975	LNP29260	Serotype a	CC23	ST2053	13	16	5	2	3	291	7	1661	936
ERR2795034	LNP29540	Serotype a	CC23	ST23	13	16	5	2	3	11	7	1759	2939
ERR2795040	LNP29573	Serotype a	CC23	ST23	13	16	5	2	3	11	7	1680	2974
ERR3410581	DrakHMS7374859	Serotype a	CC23	ST23	13	16	5	2	3	11	7	1683	2307
ERR3411502	DrakHMS7373481	Serotype a	CC62	ST20	21	13	9	7	19	24	19	1694	64010
ERR3411952	DrakHMS7374316	Serotype a	CC23	ST23	13	16	5	2	3	11	7	1685	2118
ERR3425485	DrakHMS7374104	Serotype a	CC23	ST23	13	16	5	2	3	11	7	1686	2118
ERR3509781	SAMPLE_WTCHG_708111_71785154	Serotype a	CC23	ST23	13	16	5	2	3	11	7	1683	18
ERR3606667	SAMPLE_WTCHG_729231_73255013	Serotype a	CC23	ST23	13	16	5	2	3	11	7	1688	3604
GCF001856725	NML-Hia-1	Serotype a	CC23	ST23	13	16	5	2	3	11	7	1736	0	Reference
GCF002915495	163	Serotype a	CC23	ST23	13	16	5	2	3	11	7	1671	2086
GCF003351425	M21384	Serotype a	CC62	ST62	21	12	9	7	19	24	19	1708	63420
GCF003351585	M25588	Serotype a	CC23	ST56	13	16	5	18	3	11	7	1777	2993
GCF014701215	TAMBA-230	Serotype a	CC23	ST1511	13	16	5	18	46	11	7	1710	5656
GCF014762515	Hi185	Serotype a	CC23	ST23	13	16	5	2	3	11	7	1670	2031
GCF016861285	TA-8730	Serotype a	CC23	ST56	13	16	5	18	3	11	7	1777	2981
SRR8956119	SD2016_2	Serotype a	CC62	ST62	21	12	9	7	19	24	19	1759	63205
SRR8956120	SD2016_1	Serotype a	CC23	ST56	13	16	5	18	3	11	7	1757	3025
SRR9326324	Strain 11	Serotype a	CC23	ST576	13	16	5	18	3	11	36	1761	2983
SRR9326325	Strain 16	Serotype a	CC23	ST23	13	16	5	2	3	11	7	1689	11
SRR9326326	Strain 8	Serotype a	CC23	ST23	13	16	5	2	3	11	7	1688	10
SRR9326327	Strain 13	Serotype a	CC23	ST23	13	16	5	2	3	11	7	1686	12
SRR9326328	Strain 15	Serotype a	CC23	ST23	13	16	5	2	3	11	7	1687	16
SRR9326329	Strain 14	Serotype a	CC23	ST56	13	16	5	18	3	11	7	1687	3598
SRR9326330	Strain 9	Serotype a	CC62	ST62	21	12	9	7	19	24	19	1698	62904
SRR9326331	Strain 12	Serotype a	CC23	ST23	13	16	5	2	3	11	7	1755	11
SRR9326332	Strain 1	Serotype a	CC23	ST23	13	16	5	2	3	11	7	1690	8
SRR9326333	Strain 10	Serotype a	CC4	ST4	4	17	4	1	2	9	6	1663	22004
SRR9327599	Strain 44	Serotype a	CC23	ST929	13	16	5	2	30	11	121	1686	2951
SRR9327600	Strain 22	Serotype a	CC23	ST576	13	16	5	18	3	11	36	1767	2903
SRR9327601	Strain 21	Serotype a	CC23	ST576	13	16	5	18	3	11	36	1756	2901
SRR9327602	Strain 45	Serotype a	CC23	ST576	13	16	5	18	3	11	36	1765	2900
SRR9327603	Strain 17	Serotype a	CC23	ST56	13	16	5	18	3	11	7	1768	2909
SRR9327604	Strain 27	Serotype a	CC23	ST576	13	16	5	18	3	11	36	1765	2899
SRR9327605	Strain 23	Serotype a	CC23	ST56	13	16	5	18	3	11	7	1770	2907
SRR9327606	Strain 39	Serotype a	CC23	ST23	13	16	5	2	3	11	7	1682	10
SRR9327607	Strain 28	Serotype a	CC23	ST23	13	16	5	2	3	11	7	1801	11
SRR9327608	Strain 19	Serotype a	CC23	ST557	13	16	5	2	30	11	7	1683	3366
SRR9327609	Strain 38	Serotype a	CC23	ST576	13	16	5	18	3	11	36	1767	2889
SRR9327610	Strain 43	Serotype a	CC23	ST56	13	16	5	18	3	11	7	1767	2914
SRR9327611	Strain 36	Serotype a	CC23	ST576	13	16	5	18	3	11	36	1766	2899
SRR9327612	Strain 26	Serotype a	CC23	ST23	13	16	5	2	3	11	7	1688	14
SRR9327613	Strain 18	Serotype a	CC23	ST529	108	16	5	18	3	135	7	1687	5860
SRR9327614	Strain 37	Serotype a	CC23	ST56	13	16	5	18	3	11	7	1686	3491
SRR9327615	Strain 32	Serotype a	CC23	ST56	13	16	5	18	3	11	7	1763	2909
SRR9327616	Strain 30	Serotype a	CC23	ST576	13	16	5	18	3	11	36	1766	2892
SRR9327617	Strain 24	Serotype a	CC23	ST56	13	16	5	18	3	11	7	1767	2907
SRR9327618	Strain 42	Serotype a	CC23	ST23	13	16	5	2	3	11	7	1657	42
SRR9327619	Strain 33	Serotype a	CC23	ST56	13	16	5	18	3	11	7	1763	2881
SRR9327620	Strain 40	Serotype a	CC62	ST62	21	12	9	7	19	24	19	1702	61608
SRR9327621	Strain 29	Serotype a	CC23	ST576	13	16	5	18	3	11	36	1765	2898
SRR9327622	Strain 20	Serotype a	CC23	ST56	13	16	5	18	3	11	7	1687	3486
SRR9327623	Strain 35	Serotype a	CC23	ST56	13	16	5	18	3	11	7	1684	3489
SRR9327624	Strain 25	Serotype a	CC23	ST576	13	16	5	18	3	11	36	1766	2896
SRR9327625	Strain 41	Serotype a	CC23	ST23	13	16	5	2	3	11	7	1689	13
SRR9327626	Strain 46	Serotype a	CC23	ST23	13	16	5	2	3	11	7	1674	0
SRR9327627	Strain 31	Serotype a	CC23	ST23	13	16	5	2	3	11	7	1687	9
SRR9327628	Strain 34	Serotype a	CC23	ST23	13	16	5	2	3	11	7	1690	14
SRR9328950	Strain 59	Serotype a	CC62	ST62	21	12	9	7	19	24	19	1688	61511
SRR9328951	Strain 75	Serotype a	CC23	ST929	13	16	5	2	30	11	121	1754	2940
SRR9328952	Strain 65	Serotype a	CC23	ST23	13	16	5	2	3	11	7	1670	13
SRR9328953	Strain 55	Serotype a	CC23	ST23	13	16	5	2	3	11	7	1689	13
SRR9328954	Strain 56	Serotype a	CC23	ST23	13	16	5	2	3	11	7	1690	12
SRR9328955	Strain 52	Serotype a	CC23	ST576	13	16	5	18	3	11	36	1765	2881
SRR9328956	Strain 53	Serotype a	CC23	ST576	13	16	5	18	3	11	36	1734	2896
SRR9328957	Strain 63	Serotype a	CC23	ST56	13	16	5	18	3	11	7	1767	2899
SRR9328958	Strain 61	Serotype a	CC23	ST1290	13	16	5	104	3	11	7	1674	1074
SRR9328959	Strain 48	Serotype a	CC23	ST1035	13	16	5	90	3	11	7	1684	11
SRR9328960	Strain 74	Serotype a	CC23	ST56	13	16	5	18	3	11	7	1685	3486
SRR9328961	Strain 47	Serotype a	CC23	ST23	13	16	5	2	3	11	7	1662	9
SRR9328962	Strain 60	Serotype a	CC23	ST23	13	16	5	2	3	11	7	1745	8
SRR9328963	Strain 73	Serotype a	CC23	ST23	13	16	5	2	3	11	7	1690	17
SRR9328964	Strain 70	Serotype a	CC23	ST23	13	16	5	2	3	11	7	1691	17
SRR9328965	Strain 49	Serotype a	CC23	ST56	13	16	5	18	3	11	7	1686	3498
SRR9328966	Strain 71	Serotype a	CC23	ST362	54	16	5	2	3	11	7	1738	18
SRR9328967	Strain 57	Serotype a	CC23	ST23	13	16	5	2	3	11	7	1805	12
SRR9328968	Strain 69	Serotype a	CC23	ST576	13	16	5	18	3	11	36	1766	2897
SRR9328969	Strain 72	Serotype a	CC4	ST4	4	17	4	1	2	9	6	1732	21487
SRR9328970	Strain 64	Serotype a	CC4	ST4	4	17	4	1	2	9	6	1730	21445
SRR9328971	Strain 50	Serotype a	CC23	ST23	13	16	5	2	3	11	7	1685	9
SRR9328973	Strain 54	Serotype a	CC23	ST576	13	16	5	18	3	11	36	1766	2877
SRR9328974	Strain 58	Serotype a	CC23	ST56	13	16	5	18	3	11	7	1684	3483
SRR9328975	Strain 51	Serotype a	CC23	ST56	13	16	5	18	3	11	7	1764	2886
SRR9328976	Strain 76	Serotype a	CC23	ST23	13	16	5	2	3	11	7	1685	8
SRR9328977	Strain 67	Serotype a	CC23	ST23	13	16	5	2	3	11	7	1685	2893
SRR9328978	Strain 66	Serotype a	CC23	ST23	13	16	5	2	3	11	7	1692	15
SRR9328979	Strain 68	Serotype a	CC23	ST23	13	16	5	2	3	11	7	1663	10
SRR9331441	Strain 100	Serotype a	CC23	ST23	13	16	5	2	3	11	7	1687	11
SRR9331442	Strain 90	Serotype a	CC23	ST23	13	16	5	2	3	11	7	1754	9
SRR9331443	Strain 97	Serotype a	CC23	ST56	13	16	5	18	3	11	7	1686	3480
SRR9331444	Strain 85	Serotype a	CC23	ST23	13	16	5	2	3	11	7	1686	14
SRR9331445	Strain 86	Serotype a	CC23	ST1767	198	16	5	18	3	135	7	1688	7501
SRR9331446	Strain 89	Serotype a	CC23	ST929	13	16	5	2	30	11	121	1752	2910
SRR9331447	Strain 93	Serotype a	CC23	ST23	13	16	5	2	3	11	7	1687	14
SRR9331448	Strain 80	Serotype a	CC23	ST23	13	16	5	2	3	11	7	1757	13
SRR9331449	Strain 102	Serotype a	CC23	ST23	13	16	5	2	3	11	7	1688	16
SRR9331450	Strain 101	Serotype a	CC23	ST23	13	16	5	2	3	11	7	1688	16
SRR9331451	Strain 98	Serotype a	CC23	ST23	13	16	5	2	3	11	7	1687	11
SRR9331452	Strain 78	Serotype a	CC23	ST576	13	16	5	18	3	11	36	1765	2867
SRR9331453	Strain 88	Serotype a	CC23	ST576	13	16	5	18	3	11	36	1767	2862
SRR9331454	Strain 84	Serotype a	CC23	ST576	13	16	5	18	3	11	36	1767	2878
SRR9331455	Strain 81	Serotype a	CC23	ST929	13	16	5	2	30	11	121	1752	2909
SRR9331456	Strain 77	Serotype a	CC4	ST4	4	17	4	1	2	9	6	1750	21339
SRR9331457	Strain 79	Serotype a	CC23	ST576	13	16	5	18	3	11	36	1763	2880
SRR9331458	Strain 92	Serotype a	CC23	ST23	13	16	5	2	3	11	7	1689	13
SRR9331459	Strain 83	Serotype a	CC23	ST56	13	16	5	18	3	11	7	1686	3482
SRR9331460	Strain 91	Serotype a	CC23	ST23	13	16	5	2	3	11	7	1688	12
SRR9331461	Strain 82	Serotype a	CC23	ST929	13	16	5	2	30	11	121	1754	2912
SRR9331462	Strain 94	Serotype a	CC23	ST23	13	16	5	2	3	11	7	1687	15
SRR9331463	Strain 99	Serotype a	CC23	ST23	13	16	5	2	3	11	7	1688	15
SRR9331464	Strain 95	Serotype a	CC23	ST23	13	16	5	2	3	11	7	1690	11
SRR9331465	Strain 96	Serotype a	CC23	ST23	13	16	5	2	3	11	7	1691	12
SRR9331466	Strain 87	Serotype a	CC23	ST1786	13	16	5	2	3	266	7	1690	17
SRR9331807	Strain 108	Serotype a	CC23	ST23	13	16	5	2	3	11	7	1688	15
SRR9331808	Strain 118	Serotype a	CC23	ST56	13	16	5	18	3	11	7	1767	2886
SRR9331809	Strain 106	Serotype a	CC23	ST56	13	16	5	18	3	11	7	1686	3479
SRR9331810	Strain 7	Serotype a	CC23	ST23	13	16	5	2	3	11	7	1744	10
SRR9331811	Strain 114	Serotype a	CC23	ST23	13	16	5	2	3	11	7	1688	10
SRR9331812	ATCC 9006	Serotype a	CC372	ST372	20	12	9	14	21	23	19	1723	59900
SRR9331813	Strain 2	Serotype a	CC23	ST23	13	16	5	2	3	11	7	1734	12
SRR9331814	Strain 116	Serotype a	CC23	ST23	13	16	5	2	3	11	7	1688	11
SRR9331815	Strain 4	Serotype a	CC23	ST23	13	16	5	2	3	11	7	1693	9
SRR9331816	Strain 6	Serotype a	CC23	ST23	13	16	5	2	3	11	7	1740	9
SRR9331817	Strain 5	Serotype a	CC23	ST397	13	16	5	2	3	11	85	1684	11
SRR9331818	Strain 119	Serotype a	CC23	ST929	13	16	5	2	30	11	121	1748	2894
SRR9331819	Strain 112	Serotype a	CC23	ST2057	13	16	5	18	3	11	30	1749	4123
SRR9331820	Strain 115	Serotype a	CC23	ST56	13	16	5	18	3	11	7	1685	3454
SRR9331822	Strain 109	Serotype a	CC23	ST929	13	16	5	2	30	11	121	1752	2891
SRR9331823	Strain 110	Serotype a	CC23	ST529	108	16	5	18	3	135	7	1733	6684
SRR9331824	Strain 117	Serotype a	CC23	ST2060	13	16	5	2	305	11	7	1695	1928
SRR9331825	Strain 3	Serotype a	CC23	ST23	13	16	5	2	3	11	7	1689	9
SRR9331826	Strain 113	Serotype a	CC23	ST23	13	16	5	2	3	11	7	1687	14
SRR9331827	Strain 105	Serotype a	CC23	ST56	13	16	5	18	3	11	7	1767	2863
SRR9331828	Strain 121	Serotype a	CC4	ST4	4	17	4	1	2	9	6	1746	21102
SRR9331829	Strain 103	Serotype a	CC23	ST23	13	16	5	2	3	11	7	1688	13
SRR9331830	Strain 104	Serotype a	CC23	ST23	13	16	5	2	3	11	7	1691	17
SRR9331831	Strain 120	Serotype a	CC23	ST56	13	16	5	18	3	11	7	1768	2858
SRR9331832	Strain 111	Serotype a	CC23	ST929	13	16	5	2	30	11	121	1751	2882
SRR9846994	M12312	Serotype a	CC62	ST62	21	12	9	7	19	24	19	1703	60118
SRR9847005	M23091	Serotype a	CC23	ST23	13	16	5	2	3	11	7	1682	930
SRR9847010	M18383	Serotype a	CC23	ST576	13	16	5	18	3	11	36	1763	2862
SRR9847037	M11871	Serotype a	CC23	ST56	13	16	5	18	3	11	7	1771	2852
SRR9847051	M37386	Serotype a	CC23	ST576	13	16	5	18	3	11	36	1768	2842
SRR9847052	M38656	Serotype a	CC23	ST23	13	16	5	2	3	11	7	1688	3392
SRR9847060	M21476	Serotype a	CC23	ST56	13	16	5	18	3	11	7	1766	2853
SRR9847066	M23492	Serotype a	CC23	ST56	13	16	5	18	3	11	7	1764	2851
SRR9847072	M15940	Serotype a	CC23	ST576	13	16	5	18	3	11	36	1765	2844
SRR9847096	M28046	Serotype a	CC23	ST56	13	16	5	18	3	11	7	1767	2860
SRR9847168	M08881	Serotype a	CC4	ST4	4	17	4	1	2	9	6	1680	21005
SRR9847180	M27668	Serotype a	CC62	ST62	21	12	9	7	19	24	19	1701	60017
SRR9847206	M16395	Serotype a	CC23	ST56	13	16	5	18	3	11	7	1767	2844
SRR9847207	M16415	Serotype a	CC62	ST62	21	12	9	7	19	24	19	1703	60023
SRR9847218	M10149	Serotype a	CC23	ST56	13	16	5	18	3	11	7	1819	2863
SRR9847248	M25657	Serotype a	CC4	ST1760	4	17	4	128	2	9	6	1673	21017
SRR9847254	M39546	Serotype a	CC62	ST62	21	12	9	7	19	24	19	1711	59954
SRR9847255	M39559	Serotype a	CC23	ST56	13	16	5	18	3	11	7	1823	2850
SRR9847256	M39587	Serotype a	CC62	ST62	21	12	9	7	19	24	19	1710	59947
SRR9847259	M40381	Serotype a	CC23	ST56	13	16	5	18	3	11	7	1770	2855
SRR9847273	M13276	Serotype a	CC23	ST56	13	16	5	18	3	11	7	1770	2850
SRR9847292	M23584	Serotype a	CC23	ST576	13	16	5	18	3	11	36	1777	2855
SRR9847307	M26029	Serotype a	CC62	ST62	21	12	9	7	19	24	19	1700	59955
SRR9847320	M27300	Serotype a	CC23	ST56	13	16	5	18	3	11	7	1794	3442
SRR9847322	M27283	Serotype a	CC23	ST576	13	16	5	18	3	11	36	1765	2831
SRR9847324	M39562	Serotype a	CC23	ST56	13	16	5	18	3	11	7	1776	2852
SRR9847325	M39572	Serotype a	CC23	ST56	13	16	5	18	3	11	7	1771	2835
SRR9847326	M39576	Serotype a	CC23	ST1785	200	16	5	18	3	11	7	1774	2835
SRR9847327	M39577	Serotype a	CC23	ST1785	200	16	5	18	3	11	7	1773	2849
SRR9847331	M15405	Serotype a	CC23	ST56	13	16	5	18	3	11	7	1805	2844
SRR9847340	M29395	Serotype a	CC23	ST56	13	16	5	18	3	11	7	1768	2838
SRR9847341	M29403	Serotype a	CC23	ST576	13	16	5	18	3	11	36	1766	2855
SRR9847346	M36705	Serotype a	CC62	ST62	21	12	9	7	19	24	19	1701	59900
SRR9847361	M19547	Serotype a	CC23	ST23	13	16	5	2	3	11	7	1689	40
SRR9847388	M17915	Serotype a	CC62	ST62	21	12	9	7	19	24	19	1702	59803
SRR9847402	M09197	Serotype a	CC23	ST56	13	16	5	18	3	11	7	1767	2855
SRR9847409	M39483	Serotype a	CC23	ST56	13	16	5	18	3	11	7	1774	2858
SRR9847412	M21746	Serotype a	CC23	ST23	13	16	5	2	3	11	7	1685	3382
SRR9847414	M41991	Serotype a	CC23	ST56	13	16	5	18	3	11	7	1774	2851
SRR9847426	M28610	Serotype a	CC23	ST56	13	16	5	18	3	11	7	1771	2857
SRR9847436	M10986	Serotype a	CC23	ST56	13	16	5	18	3	11	7	1766	2851
SRR9847446	M22924	Serotype a	CC23	ST576	13	16	5	18	3	11	36	1762	2852
SRR9847459	M39540	Serotype a	CC23	ST56	13	16	5	18	3	11	7	1771	2827
SRR9847461	M39491	Serotype a	CC23	ST56	13	16	5	18	3	11	7	1772	2849
SRR9847468	M08787	Serotype a	CC23	ST23	13	16	5	2	3	11	7	1690	36
SRR9847486	M12669	Serotype a	CC23	ST56	13	16	5	18	3	11	7	1768	2854
SRR9847509	M28017	Serotype a	CC62	ST62	21	12	9	7	19	24	19	1700	59882
SRR9847525	M25141	Serotype a	CC372	ST372	20	12	9	14	21	23	19	1714	59342
SRR9847528	M24645	Serotype a	CC23	ST56	13	16	5	18	3	11	7	1765	2845
SRR9847542	M17454	Serotype a	CC23	ST576	13	16	5	18	3	11	36	1762	2845
SRR9847549	M13527	Serotype a	CC62	ST62	21	12	9	7	19	24	19	1704	59787
SRR9847552	M13422	Serotype a	CC1755	ST1755	13	134	5	18	279	11	36	1764	2845
SRR9847559	M24325	Serotype a	CC23	ST23	13	16	5	2	3	11	7	1688	776
SRR9847571	M39451	Serotype a	CC23	ST56	13	16	5	18	3	11	7	1776	2853
SRR9847573	M39243	Serotype a	CC23	ST576	13	16	5	18	3	11	36	1771	2838
SRR9847574	M39244	Serotype a	CC62	ST62	21	12	9	7	19	24	19	1707	59777
SRR9847577	M38888	Serotype a	CC23	ST576	13	16	5	18	3	11	36	1763	2857
SRR9847581	M36676	Serotype a	CC23	ST23	13	16	5	2	3	11	7	1689	21
SRR9847587	M14785	Serotype a	CC23	ST56	13	16	5	18	3	11	7	1766	2849
SRR9847593	M14916	Serotype a	CC23	ST56	13	16	5	18	3	11	7	1772	2834
SRR9847601	M13387	Serotype a	CC62	ST62	21	12	9	7	19	24	19	1703	59735
SRR9847642	M41813	Serotype a	CC23	ST576	13	16	5	18	3	11	36	1771	2851
DRR015776	-	Serotype b	CC6	ST54	10	14	22	5	4	7	22	1721	7776
DRR015777	-	Serotype b	CC6	ST54	10	14	22	5	4	7	22	1732	7774
ERR019356	eagan	Serotype b	CC6	ST44	10	14	4	3	4	3	8	1566	10882
ERR019391	RM7582	Serotype b	CC50	ST50	6	20	23	1	33	29	23	1731	28118
ERR019392	DC 8708	Serotype b	CC6	ST323	10	14	4	5	78	7	8	1761	6822
ERR019394	DC 11238	Serotype b	CC50	ST232	6	30	23	43	33	29	7	1668	27572
ERR019396	RM7578	Serotype b	CC6	ST6	10	14	4	5	4	7	8	1773	883
ERR019397	DC G1574	Serotype b	CC50	ST222	6	20	23	1	33	29	7	1727	25010
ERR019399	DC 800	Serotype b	CC6	ST224	10	14	62	5	85	7	8	1774	889
ERR028085	RM7651	Serotype b	CC6	ST6	10	14	4	5	4	7	8	1717	990
ERR125097	RM712284	Serotype b	CC6	ST6	10	14	4	5	4	7	8	1735	2408
ERR125102	RM745989	Serotype b	CC6	ST157	28	14	4	3	4	3	8	1760	9945
ERR2560696	PTHi-3514	Serotype b	CC6	ST6	10	14	4	5	4	7	8	1799	625
ERR2560699	PTHi-12411	Serotype b	CC6	ST190	10	14	4	5	85	7	8	1804	2073
ERR2560703	PTHi-13064	Serotype b	CC6	ST6	10	14	4	5	4	7	8	1743	579
ERR2560705	PTHi-4111	Serotype b	CC6	ST6	10	14	4	5	4	7	8	1809	404
ERR2560710	PTHi-2974	Serotype b	CC6	ST6	10	14	4	5	4	7	8	1870	609
ERR2560712	PTHi-1443	Serotype b	CC6	ST6	10	14	4	5	4	7	8	1857	1766
ERR2560713	PTHi-12591	Serotype b	CC6	ST6	10	14	4	5	4	7	8	1796	911
ERR2560721	PTHi-13476	Serotype b	CC6	ST6	10	14	4	5	4	7	8	1741	1595
ERR2560722	PTHi-9817	Serotype b	CC6	ST6	10	14	4	5	4	7	8	1803	516
ERR2560724	PTHi-11310	Serotype b	CC6	ST6	10	14	4	5	4	7	8	1756	2986
ERR2560727	PTHi-2048	Serotype b	CC6	ST6	10	14	4	5	4	7	8	1814	632
ERR2560731	PTHi-1472	Serotype b	CC6	ST6	10	14	4	5	4	7	8	1742	1621
ERR2560739	PTHi-3449	Serotype b	CC6	ST6	10	14	4	5	4	7	8	1810	1025
ERR2560745	PTHi-1909	Serotype b	CC6	ST6	10	14	4	5	4	7	8	1800	633
ERR2560747	PTHi-1539	Serotype b	CC6	ST282	10	14	5	44	4	7	8	1798	9664
ERR2560748	PTHi-4816	Serotype b	CC6	ST6	10	14	4	5	4	7	8	1762	483
ERR2560751	PTHi-7217	Serotype b	CC6	ST6	10	14	4	5	4	7	8	1801	1334
ERR2560753	PTHi-1905	Serotype b	CC6	-	10	14	4	5	4	4	7	1832	485
ERR2560755	PTHi-12251	Serotype b	CC6	ST6	10	14	4	5	4	7	8	1724	671
ERR2560763	PTHi-3511	Serotype b	CC6	ST6	10	14	4	5	4	7	8	1813	1025
ERR2560765	PTHi-7714	Serotype b	CC6	ST6	10	14	4	5	4	7	8	1800	514
ERR2560768	PTHi-4896	Serotype b	CC6	ST6	10	14	4	5	4	7	8	1740	482
ERR2560769	PTHi-1751	Serotype b	CC6	ST6	10	14	4	5	4	7	8	1800	636
ERR2560777	PTHi-3448	Serotype b	CC6	ST6	10	14	4	5	4	7	8	1799	1110
ERR2560780	PTHi-4419	Serotype b	CC6	ST6	10	14	4	5	4	7	8	1819	1916
ERR2560783	PTHi-13399	Serotype b	CC6	ST6	10	14	4	5	4	7	8	1802	834
ERR2794936	LNP29026	Serotype b	CC6	ST95	31	14	4	5	4	7	8	1770	6299
ERR2794942	LNP29066	Serotype b	CC6	ST6	10	14	4	5	4	7	8	1779	886
ERR2794951	LNP29143	Serotype b	CC6	ST6	10	14	4	5	4	7	8	1837	892
ERR2794959	LNP29194	Serotype b	CC6	ST6	10	14	4	5	4	7	8	1732	1082
ERR2794963	LNP29213	Serotype b	CC6	ST6	10	14	4	5	4	7	8	1769	916
ERR2794988	LNP29329	Serotype b	CC6	ST6	10	14	4	5	4	7	8	1815	1053
ERR2794995	LNP29382	Serotype b	CC6	ST6	10	14	4	5	4	7	8	1736	892
ERR2795004	LNP29406	Serotype b	CC6	ST95	31	14	4	5	4	7	8	1826	6595
ERR2795023	LNP29481	Serotype b	CC6	ST6	10	14	4	5	4	7	8	1848	961
ERR2795035	LNP29558	Serotype b	CC6	ST6	10	14	4	5	4	7	8	1740	1495
ERR3330822	LMG 15863	Serotype b	CC6	ST44	10	14	4	3	4	3	8	1749	9251
ERR3410339	DrakHMS7374617	Serotype b	CC6	ST53	10	14	5	7	4	7	8	1794	14070
ERR3410365	DrakHMS7374643	Serotype b	CC6	ST53	10	14	5	7	4	7	8	1783	14199
ERR3410585	DrakHMS7374863	Serotype b	CC6	ST1345	10	14	5	7	4	89	8	1786	15570
ERR3410670	DrakHMS7375717	Serotype b	CC6	ST6	10	14	4	5	4	7	8	1797	667
ERR3410829	DrakHMS7375876	Serotype b	CC6	ST53	10	14	5	7	4	7	8	1793	14035
ERR3410934	DrakHMS7375981	Serotype b	CC6	ST1345	10	14	5	7	4	89	8	1770	15571
ERR3411054	DrakHMS7373031	Serotype b	CC6	ST6	10	14	4	5	4	7	8	1795	667
ERR3411069	DrakHMS7373046	Serotype b	CC6	ST53	10	14	5	7	4	7	8	1794	14010
ERR3411081	DrakHMS7373058	Serotype b	CC6	ST6	10	14	4	5	4	7	8	1800	667
ERR3411252	DrakHMS7373230	Serotype b	CC6	ST1345	10	14	5	7	4	89	8	1772	15548
ERR3411274	DrakHMS7373252	Serotype b	CC6	ST53	10	14	5	7	4	7	8	1794	14158
ERR3411350	DrakHMS7373328	Serotype b	CC6	ST53	10	14	5	7	4	7	8	1781	14153
ERR3411379	DrakHMS7373357	Serotype b	CC6	ST1345	10	14	5	7	4	89	8	1772	15560
ERR3411864	DrakHMS7374228	Serotype b	CC6	ST1345	10	14	5	7	4	89	8	1776	15560
ERR3411867	DrakHMS7374231	Serotype b	CC6	ST1345	10	14	5	7	4	89	8	1775	15558
ERR3411889	DrakHMS7374253	Serotype b	CC6	ST53	10	14	5	7	4	7	8	1780	14157
ERR3412054	DrakHMS7374419	Serotype b	CC6	ST6	10	14	4	5	4	7	8	1798	667
ERR3412074	DrakHMS7374439	Serotype b	CC6	ST53	10	14	5	7	4	7	8	1781	14145
ERR3439936	DrakHMS7374932	Serotype b	CC6	ST1345	10	14	5	7	4	89	8	1774	15552
ERR3440063	DrakHMS7375059	Serotype b	CC6	ST53	10	14	5	7	4	7	8	1796	14012
ERR3440083	DrakHMS7375079	Serotype b	CC6	ST53	10	14	5	7	4	7	8	1795	13998
ERR3440147	DrakHMS7375143	Serotype b	CC6	ST6	10	14	4	5	4	7	8	1797	667
ERR3440277	DrakHMS7375273	Serotype b	CC6	ST53	10	14	5	7	4	7	8	1780	13992
ERR3509744	SAMPLE_WTCHG_708111_71415117	Serotype b	CC6	ST6	10	14	4	5	4	7	8	1743	569
ERR3509791	SAMPLE_WTCHG_708111_71885164	Serotype b	CC6	ST6	10	14	4	5	4	7	8	1794	776
ERR3606672	SAMPLE_WTCHG_729231_73305018	Serotype b	CC6	ST6	10	14	4	5	4	7	8	1792	566
ERR3606673	SAMPLE_WTCHG_729231_73315019	Serotype b	CC6	ST6	10	14	4	5	4	7	8	1795	751
ERR3606674	SAMPLE_WTCHG_729231_73325020	Serotype b	CC6	ST6	10	14	4	5	4	7	8	1790	953
ERR3606675	SAMPLE_WTCHG_729231_73335021	Serotype b	CC6	ST6	10	14	4	5	4	7	8	1792	566
ERR3606676	SAMPLE_WTCHG_729231_73345022	Serotype b	CC6	ST6	10	14	4	5	4	7	8	1796	940
ERR3606677	SAMPLE_WTCHG_729231_73355023	Serotype b	CC6	ST6	10	14	4	5	4	7	8	1797	630
ERR3606678	SAMPLE_WTCHG_729231_73365024	Serotype b	CC6	ST6	10	14	4	5	4	7	8	1810	793
ERR3606679	SAMPLE_WTCHG_729231_73375025	Serotype b	CC6	ST1071	10	14	4	5	4	208	8	1755	627
ERR3606680	SAMPLE_WTCHG_729231_73385026	Serotype b	CC6	ST6	10	14	4	5	4	7	8	1797	6411
ERR3606681	SAMPLE_WTCHG_729231_73395027	Serotype b	CC6	ST6	10	14	4	5	4	7	8	1796	793
ERR3606682	SAMPLE_WTCHG_729231_73405028	Serotype b	CC6	-	10	14	5	81?	4	7	8	1779	13943
ERR3606683	SAMPLE_WTCHG_729231_73415029	Serotype b	CC6	ST6	10	14	4	5	4	7	8	1808	648
ERR3606684	SAMPLE_WTCHG_729231_73425030	Serotype b	CC6	ST6	10	14	4	5	4	7	8	1754	948
ERR3904335	DrakHMS7375573	Serotype b	CC6	ST53	10	14	5	7	4	7	8	1779	13961
ERR3904368	DrakHMS7375606	Serotype b	new	-	10	14	~5	7	41	4	257?	1936	11637
ERR3904444	DrakHMS7375682	Serotype b	CC6	ST6	10	14	4	5	4	7	8	1800	455
ERR3967562	DrakHMS7733337	Serotype b	CC6	-	10	14	~5	7	4	7	8	1796	10047
ERR4198188	SAMPLE_WTCHG_781795_72585234	Serotype b	CC6	ST6	10	14	4	5	4	7	8	1794	714
ERR4198199	SAMPLE_WTCHG_781795_72695245	Serotype b	CC6	ST6	10	14	4	5	4	7	8	1798	4951
ERR716271	2010617 I	Serotype b	CC6	ST6	10	14	4	5	4	7	8	1803	733
ERR716276	2842STDY5882032	Serotype b	CC6	ST190	10	14	4	5	85	7	8	1869	1311
ERR716277	2842STDY5882033	Serotype b	CC6	ST190	10	14	4	5	85	7	8	1871	1311
ERR716291	2842STDY5882047	Serotype b	CC6	ST6	10	14	4	5	4	7	8	1746	1199
ERR716292	2842STDY5882048	Serotype b	CC6	ST6	10	14	4	5	4	7	8	1749	1199
ERR716293	2842STDY5882049	Serotype b	CC6	ST6	10	14	4	5	4	7	8	1797	605
ERR716294	2842STDY5882050	Serotype b	CC6	ST6	10	14	4	5	4	7	8	1802	608
ERR716299	2842STDY5882055	Serotype b	CC6	ST6	10	14	4	5	4	7	8	1802	579
ERR716300	2842STDY5882056	Serotype b	CC6	ST6	10	14	4	5	4	7	8	1804	583
ERR716301	2842STDY5882057	Serotype b	CC6	ST6	10	14	4	5	4	7	8	1748	1176
ERR716302	2842STDY5882058	Serotype b	CC6	ST6	10	14	4	5	4	7	8	1748	1176
ERR716311	2094445 I	Serotype b	CC6	ST190	10	14	4	5	85	7	8	1800	1361
ERR716312	2100150 I	Serotype b	CC6	ST190	10	14	4	5	85	7	8	1797	1359
ERR716329	2842STDY5882085	Serotype b	CC6	ST6	10	14	4	5	4	7	8	1805	584
ERR716330	2842STDY5882086	Serotype b	CC6	ST6	10	14	4	5	4	7	8	1802	580
GCF000210875	10810	Serotype b	CC6	ST6	10	14	4	5	4	7	8	1905	0	Reference
GCF002835625	Hib66	Serotype b	CC6	ST53	10	14	5	7	4	7	8	1820	10189
GCF002917845	146	Serotype b	CC6	ST6	10	14	4	5	4	7	8	1728	4037
GCF003490605	M29665	Serotype b	CC6	ST6	10	14	4	5	4	7	8	1737	4052
GCF003490755	M28025	Serotype b	CC6	ST6	10	14	4	5	4	7	8	1756	3984
GCF003490865	M22154	Serotype b	CC6	ST54	10	14	22	5	4	7	22	1726	4247
GCF003493725	M28766	Serotype b	CC6	ST637	10	14	5	7	4	12	8	1810	11965
GCF007896915	0	Serotype b	CC6	ST119	10	14	4	5	4	47	8	1843	5475
GCF016535385	FDAARGOS_1022	Serotype b	CC6	ST44	10	14	4	3	4	3	8	1866	7585
GCF900478275	NCTC13377	Serotype b	CC6	ST44	10	14	4	3	4	3	8	1794	7124
GCF900635795	NCTC11394	Serotype b	CC6	ST6	10	14	4	5	4	7	8	1766	964
GCF901472485	NCTC8468	Serotype b	CC464	ST464	21	19	35	7	145	20	18	1777	48990
SRR4114374	ATCC 10211	Serotype b	CC6	ST44	10	14	4	3	4	3	8	1756	7196
SRR9846999	M07565	Serotype b	CC6	ST6	10	14	4	5	4	7	8	1761	3919
SRR9847017	M06436	Serotype b	CC6	ST724	10	20	21	5	4	7	8	1756	3956
SRR9847031	M26061	Serotype b	CC50	ST222	6	20	23	1	33	29	7	1687	19434
SRR9847038	M11870	Serotype b	CC6	ST53	10	14	5	7	4	7	8	1795	11628
SRR9847040	M11680	Serotype b	CC50	ST1663	6	30	23	1	33	253	7	1763	19362
SRR9847107	M04828	Serotype b	CC6	ST6	10	14	4	5	4	7	8	1720	3932
SRR9847130	M15894	Serotype b	CC6	ST978	10	14	4	5	211	7	20	1750	6514
SRR9847149	M41411	Serotype b	CC50	ST222	6	20	23	1	33	29	7	1695	19448
SRR9847150	M41412	Serotype b	CC6	ST54	10	14	22	5	4	7	22	1791	4069
SRR9847201	M16125	Serotype b	CC6	ST6	10	14	4	5	4	7	8	1803	415
SRR9847205	M16394	Serotype b	CC6	ST6	10	14	4	5	4	7	8	1782	3819
SRR9847208	M13051	Serotype b	CC6	ST6	10	14	4	5	4	7	8	1861	4611
SRR9847230	M40804	Serotype b	CC6	ST44	10	14	4	3	4	3	8	1901	7312
SRR9847243	M08392	Serotype b	CC6	ST119	10	14	4	5	4	47	8	1781	5604
SRR9847245	M25325	Serotype b	CC6	ST6	10	14	4	5	4	7	8	1807	662
SRR9847247	M25480	Serotype b	CC50	ST1663	6	30	23	1	33	253	7	1759	19304
SRR9847261	M10670	Serotype b	CC6	ST114	3	20	21	5	4	7	8	1756	4817
SRR9847281	M12871	Serotype b	CC6	ST53	10	14	5	7	4	7	8	1796	9933
SRR9847328	M15095	Serotype b	CC6	ST6	10	14	4	5	4	7	8	1805	397
SRR9847334	M18372	Serotype b	CC6	ST6	10	14	4	5	4	7	8	1750	581
SRR9847335	M18379	Serotype b	CC6	ST6	10	14	4	5	4	7	8	1751	427
SRR9847344	M28841	Serotype b	CC6	ST637	10	14	5	7	4	12	8	1805	11759
SRR9847345	M29161	Serotype b	CC6	ST6	10	14	4	5	4	7	8	1750	580
SRR9847351	M20200	Serotype b	CC6	ST6	10	14	4	5	4	7	8	1745	1583
SRR9847368	M14147	Serotype b	CC50	ST222	6	20	23	1	33	29	7	1686	19371
SRR9847378	M17645	Serotype b	CC6	ST6	10	14	4	5	4	7	8	1805	384
SRR9847381	M23484	Serotype b	CC6	ST6	10	14	4	5	4	7	8	1763	579
SRR9847438	M10913	Serotype b	CC6	ST6	10	14	4	5	4	7	8	1744	1930
SRR9847463	M39476	Serotype b	CC6	ST6	10	14	4	5	4	7	8	1810	484
SRR9847464	M39474	Serotype b	CC6	ST6	10	14	4	5	4	7	8	1751	1584
SRR9847467	M10810	Serotype b	CC6	ST54	10	14	22	5	4	7	22	1799	4040
SRR9847470	M21328	Serotype b	CC50	ST1756	40	20	23	18	33	29	152	1697	19704
SRR9847496	M40885	Serotype b	CC50	ST222	6	20	23	1	33	29	7	1697	19363
SRR9847499	M40802	Serotype b	CC6	ST53	10	14	5	7	4	7	8	1877	11731
SRR9847511	M08217	Serotype b	CC6	ST6	10	14	4	5	4	7	8	1870	383
SRR9847529	M40803	Serotype b	CC6	ST53	10	14	5	7	4	7	8	1919	11705
SRR9847533	M40887	Serotype b	CC50	ST222	6	20	23	1	33	29	7	1692	19342
SRR9847534	M40886	Serotype b	CC50	ST1663	6	30	23	1	33	253	7	1755	19289
SRR9847536	M40888	Serotype b	CC6	ST6	10	14	4	5	4	7	8	1790	5670
SRR9847540	M17527	Serotype b	CC6	ST55	10	14	4	5	4	31	8	1792	6192
SRR9847570	M39467	Serotype b	CC6	ST6	10	14	4	5	4	7	8	1817	1012
SRR9847595	M14979	Serotype b	CC6	ST6	10	14	4	5	4	7	8	1812	367
SRR9847629	M22533	Serotype b	CC6	ST117	10	14	4	3	4	7	8	1752	7934
SRR9847631	M22639	Serotype b	CC50	ST1663	6	30	23	1	33	253	7	1759	19275
DRR015780	-	Serotype c	CC7	ST9	7	11	6	8	6	16	9	1688	15933
DRR015781	-	Serotype c	CC7	ST9	7	11	6	8	6	16	9	1688	15895
ERR3410304	DrakHMS7374582	Serotype c	CC7	ST7	7	11	6	6	6	16	9	1743	1510
ERR3410572	DrakHMS7374850	Serotype c	CC7	ST7	7	11	6	6	6	16	9	1734	1497
ERR3410671	DrakHMS7375718	Serotype c	CC7	ST7	7	11	6	6	6	16	9	1735	1510
ERR3410701	DrakHMS7375748	Serotype c	CC7	ST7	7	11	6	6	6	16	9	1735	1510
ERR3410839	DrakHMS7375886	Serotype c	CC7	ST7	7	11	6	6	6	16	9	1733	1510
ERR3411065	DrakHMS7373042	Serotype c	CC7	ST7	7	11	6	6	6	16	9	1735	1511
ERR3411090	DrakHMS7373067	Serotype c	CC7	ST7	7	11	6	6	6	16	9	1737	1497
ERR3411296	DrakHMS7373274	Serotype c	CC7	ST7	7	11	6	6	6	16	9	1781	1514
ERR3411397	DrakHMS7373375	Serotype c	CC7	ST7	7	11	6	6	6	16	9	1783	1511
ERR3411416	DrakHMS7373394	Serotype c	CC7	ST7	7	11	6	6	6	16	9	1784	1510
ERR3411429	DrakHMS7373407	Serotype c	CC7	ST7	7	11	6	6	6	16	9	1743	1494
ERR3411515	DrakHMS7373494	Serotype c	CC7	ST7	7	11	6	6	6	16	9	1733	1515
ERR3411857	DrakHMS7374221	Serotype c	CC7	ST7	7	11	6	6	6	16	9	1735	798
ERR3411949	DrakHMS7374313	Serotype c	CC7	ST7	7	11	6	6	6	16	9	1743	784
ERR3425308	DrakHMS7373927	Serotype c	CC7	ST7	7	11	6	6	6	16	9	1781	811
ERR3425476	DrakHMS7374095	Serotype c	CC7	ST7	7	11	6	6	6	16	9	1743	790
ERR3425815	DrakHMS7376356	Serotype c	CC7	ST7	7	11	6	6	6	16	9	1743	790
ERR3440035	DrakHMS7375031	Serotype c	CC7	ST7	7	11	6	6	6	16	9	1731	793
ERR3440152	DrakHMS7375148	Serotype c	CC7	ST7	7	11	6	6	6	16	9	1781	797
ERR3440273	DrakHMS7375269	Serotype c	CC7	ST7	7	11	6	6	6	16	9	1732	792
ERR3904291	DrakHMS7375529	Serotype c	CC7	ST7	7	11	6	6	6	16	9	1736	798
ERR3967481	DrakHMS7733396	Serotype c	CC7	ST7	7	11	6	6	6	16	9	1744	790
GCF003351465	M17648	Serotype c	CC7	ST9	7	11	6	8	6	16	9	1698	9900
GCF003494245	M09394	Serotype c	CC7	ST51	7	2	6	6	6	16	9	1690	9939
GCF003494745	M11578	Serotype c	CC7	ST1870	7	11	6	134	6	10	10	1750	10431
SRR9847047	M38700	Serotype c	CC7	ST9	7	11	6	8	6	16	9	1698	9634
SRR9847147	M40972	Serotype c	CC7	ST9	7	11	6	8	6	16	9	1702	9632
SRR9847365	M14216	Serotype c	CC7	ST9	7	11	6	8	6	16	9	1703	9618
SRR9847482	M12469	Serotype c	CC7	ST1665	7	11	6	7	6	16	9	1695	1019
SRR9847495	M12125	Serotype c	CC7	ST7	7	11	6	6	6	16	9	1695	0	Reference
SRR9847606	M07878	Serotype c	CC7	ST9	7	11	6	8	6	16	9	1699	9622
SRR9847641	M06542	Serotype c	CC7	ST9	7	11	6	8	6	16	9	1703	9605
DRR015782	-	Serotype d	CC10	ST47	5	15	7	9	7	5	11	1793	7220
DRR015783	-	Serotype d	CC10	ST47	5	15	7	9	7	5	11	1790	7219
ERR2560729	PTHi-10983	Serotype d	CC10	ST10	5	15	10	9	8	5	11	1739	0	Reference
ERR3606700	SAMPLE_WTCHG_729231_73585046	Serotype d	CC10	ST1770	5	15	10	87	8	5	11	1702	11533
SRR9847139	M06548	Serotype d	CC10	ST47	5	15	7	9	7	5	11	1738	7067
SRR9847216	M07634	Serotype d	CC10	ST10	5	15	10	9	8	5	11	1697	3569
SRR9847235	M08706	Serotype d	CC10	ST47	5	15	7	9	7	5	11	1796	6799
SRR9847258	M40128	Serotype d	CC10	ST47	5	15	7	9	7	5	11	1738	7056
SRR9847349	M37246	Serotype d	CC10	ST10	5	15	10	9	8	5	11	1697	34
SRR9847487	M12522	Serotype d	CC10	ST10	5	15	10	9	8	5	11	1700	819
ERR2560708	PTHi-12613	Serotype e	CC18	ST18	18	6	3	7	10	28	12	1777	7256
ERR2794932	LNP28998	Serotype e	CC18	ST18	18	6	3	7	10	28	12	1819	8801
ERR2794965	LNP29220	Serotype e	CC18	ST2033	18	6	3	7	1	28	12	1756	9720
ERR2795007	LNP29418	Serotype e	CC18	ST18	18	6	3	7	10	28	12	1755	8063
ERR3410375	DrakHMS7374653	Serotype e	CC18	ST621	18	6	3	15	10	28	12	1807	8523
ERR3411093	DrakHMS7373070	Serotype e	CC18	ST621	18	6	3	15	10	28	12	1811	8522
ERR3411123	DrakHMS7373100	Serotype e	CC18	ST621	18	6	3	15	10	28	12	1809	8519
ERR3411183	DrakHMS7373160	Serotype e	CC18	ST621	18	6	3	15	10	28	12	1810	8516
ERR3411287	DrakHMS7373265	Serotype e	CC18	ST386	18	6	3	14	10	28	12	1833	8927
ERR3411337	DrakHMS7373315	Serotype e	CC18	ST18	18	6	3	7	10	28	12	1802	8303
ERR3411488	DrakHMS7373467	Serotype e	CC18	ST386	18	6	3	14	10	28	12	1830	8907
ERR3411540	DrakHMS7373519	Serotype e	CC18	ST386	18	6	3	14	10	28	12	1829	8910
ERR3411558	DrakHMS7373537	Serotype e	CC18	ST386	18	6	3	14	10	28	12	1825	8861
ERR3411568	DrakHMS7373547	Serotype e	CC18	ST386	18	6	3	14	10	28	12	1826	8885
ERR3425298	DrakHMS7373917	Serotype e	CC18	ST621	18	6	3	15	10	28	12	1810	8439
ERR3425305	DrakHMS7373924	Serotype e	CC18	ST386	18	6	3	14	10	28	12	1831	8893
ERR3425307	DrakHMS7373926	Serotype e	CC18	ST386	18	6	3	14	10	28	12	1824	8883
ERR3425363	DrakHMS7373982	Serotype e	CC18	ST386	18	6	3	14	10	28	12	1780	9063
ERR3425408	DrakHMS7374027	Serotype e	CC18	ST621	18	6	3	15	10	28	12	1812	8437
ERR3425420	DrakHMS7374039	Serotype e	CC18	ST621	18	6	3	15	10	28	12	1808	8439
ERR3425437	DrakHMS7374056	Serotype e	CC18	ST18	18	6	3	7	10	28	12	1756	8303
ERR3425537	DrakHMS7374156	Serotype e	CC18	ST18	18	6	3	7	10	28	12	1755	8299
ERR3440038	DrakHMS7375034	Serotype e	CC18	ST621	18	6	3	15	10	28	12	1812	8436
ERR3440087	DrakHMS7375083	Serotype e	CC18	ST1941	18	6	3	97	10	28	12	1807	8072
ERR3509764	SAMPLE_WTCHG_708111_71615137	Serotype e	CC18	ST1615	18	6	3	1	10	28	12	1766	8357
ERR3509779	SAMPLE_WTCHG_708111_71765152	Serotype e	CC18	ST18	18	6	3	7	10	28	12	1816	7979
ERR3509786	SAMPLE_WTCHG_708111_71835159	Serotype e	CC18	ST18	18	6	3	7	10	28	12	1764	8955
ERR3606688	SAMPLE_WTCHG_729231_73465034	Serotype e	CC18	ST18	18	6	3	7	10	28	12	1829	7911
ERR3606695	SAMPLE_WTCHG_729231_73535041	Serotype e	CC18	ST18	18	6	3	7	10	28	12	1763	7747
ERR3904147	DrakHMS7375384	Serotype e	CC18	ST621	18	6	3	15	10	28	12	1811	8415
ERR3904187	DrakHMS7375425	Serotype e	CC18	ST18	18	6	3	7	10	28	12	1754	8202
ERR3904199	DrakHMS7375437	Serotype e	CC18	ST386	18	6	3	14	10	28	12	1832	8828
ERR3904356	DrakHMS7375594	Serotype e	CC18	ST18	18	6	3	7	10	28	12	1757	8200
ERR3904394	DrakHMS7375632	Serotype e	CC18	ST18	18	6	3	7	10	28	12	1755	8191
ERR4198178	SAMPLE_WTCHG_781795_72485224	Serotype e	CC18	ST18	18	6	3	7	10	28	12	1767	8342
ERR4198190	SAMPLE_WTCHG_781795_72605236	Serotype e	CC18	ST18	18	6	3	7	10	28	12	1832	7904
ERR4198210	SAMPLE_WTCHG_781795_72805256	Serotype e	CC18	ST18	18	6	3	7	10	28	12	1899	8581
ERR716262	2842STDY5882018	Serotype e	CC18	ST18	18	6	3	7	10	28	12	1762	7321
ERR716263	2842STDY5882019	Serotype e	CC18	ST18	18	6	3	7	10	28	12	1765	7321
ERR716284	2842STDY5882040	Serotype e	CC18	ST18	18	6	3	7	10	28	12	1768	7508
ERR716285	2842STDY5882041	Serotype e	CC18	ST18	18	6	3	7	10	28	12	1768	7453
GCF001975845	hi467	Serotype e	CC18	-	18	6	3	161?	10	28	12	1743	8308
GCF002984105	126P26H1	Serotype e	CC18	ST66	18	6	3	11	10	28	12	1770	6251
GCF002984355	1P18H1	Serotype e	CC18	ST1336	18	6	3	1	10	225	12	1778	7851
GCF002987225	84P20H1	Serotype e	CC18	ST66	18	6	3	11	10	28	12	1708	5968
GCF002987275	84P18H1	Serotype e	CC18	ST66	18	6	3	11	10	28	12	1769	5972
GCF002989475	126P11H1	Serotype e	CC18	ST66	18	6	3	11	10	28	12	1743	5890
GCF002991295	1P16H5	Serotype e	CC18	ST1336	18	6	3	1	10	225	12	1781	7486
GCF003352345	M25267	Serotype e	CC18	-	18	6	3	-	10	28	12	1833	7752
GCF003352365	M13034	Serotype e	CC18	ST66	18	6	3	11	10	28	12	1795	7275
GCF003352405	M15895	Serotype e	CC18	ST18	18	6	3	7	10	28	12	1852	0	Reference
GCF003415475	P589-8275	Serotype e	CC18	ST18	18	6	3	7	10	28	12	1771	7708
GCF900478735	NCTC8455	Serotype e	CC18	ST27	18	6	3	8	23	28	19	1777	16375
SRR2537177	HI1417	Serotype e	CC18	ST66	18	6	3	11	10	28	12	1759	6298
SRR9847002	M23181	Serotype e	CC18	ST18	18	6	3	7	10	28	12	1778	7366
SRR9847009	M22938	Serotype e	CC18	ST127	40	6	3	18	10	28	12	1781	7847
SRR9847015	M06306	Serotype e	CC18	ST850	18	6	3	16	10	28	12	1788	6247
SRR9847016	M06490	Serotype e	CC18	-	18	116?	3	7	10	28	12	1899	290
SRR9847018	M07249	Serotype e	CC18	ST18	18	6	3	7	10	28	12	1847	7730
SRR9847035	M11869	Serotype e	CC18	ST127	40	6	3	18	10	28	12	1782	7848
SRR9847045	M26074	Serotype e	CC18	ST66	18	6	3	11	10	28	12	1779	7000
SRR9847057	M38977	Serotype e	CC18	ST18	18	6	3	7	10	28	12	1841	7215
SRR9847064	M21557	Serotype e	CC18	ST1753	18	135	3	7	10	28	12	1903	1123
SRR9847083	M07559	Serotype e	CC18	ST18	18	6	3	7	10	28	12	1774	7271
SRR9847085	M09201	Serotype e	CC18	ST18	18	6	3	7	10	28	12	1839	530
SRR9847087	M09210	Serotype e	CC18	ST18	18	6	3	7	10	28	12	1778	7900
SRR9847089	M09374	Serotype e	CC18	-	18	6	3	-	10	28	12	1767	7538
SRR9847091	M09739	Serotype e	CC18	ST18	18	6	3	7	10	28	12	1829	7125
SRR9847113	M10427	Serotype e	CC18	ST129	18	6	3	33	10	28	12	1831	7850
SRR9847117	M10486	Serotype e	CC18	ST18	18	6	3	7	10	28	12	1777	538
SRR9847127	M13565	Serotype e	CC18	ST1691	18	6	3	22	64	28	12	1784	5761
SRR9847143	M17979	Serotype e	CC18	ST121	18	6	3	10	10	28	14	1819	12904
SRR9847159	M21334	Serotype e	CC18	ST121	18	6	3	10	10	28	14	1820	12993
SRR9847163	M28304	Serotype e	CC18	ST66	18	6	3	11	10	28	12	1848	6656
SRR9847167	M08927	Serotype e	CC18	ST18	18	6	3	7	10	28	12	1840	440
SRR9847169	M08824	Serotype e	CC18	ST121	18	6	3	10	10	28	14	1819	12965
SRR9847177	M04744	Serotype e	CC18	ST18	18	6	3	7	10	28	12	1766	7337
SRR9847185	M27351	Serotype e	CC18	ST122	18	6	3	18	10	28	12	1843	7717
SRR9847193	M10800	Serotype e	CC18	ST386	18	6	3	14	10	28	12	1774	7163
SRR9847194	M12237	Serotype e	CC18	ST18	18	6	3	7	10	28	12	1837	7156
SRR9847195	M10846	Serotype e	CC18	ST386	18	6	3	14	10	28	12	1833	7108
SRR9847198	M16077	Serotype e	CC18	ST18	18	6	3	7	10	28	12	1777	7129
SRR9847199	M16088	Serotype e	CC18	ST1688	18	6	3	7	28	28	12	1776	7602
SRR9847202	M16192	Serotype e	CC18	ST127	40	6	3	18	10	28	12	1779	7775
SRR9847229	M28167	Serotype e	CC18	ST69	18	6	3	22	10	28	12	1782	5495
SRR9847236	M08723	Serotype e	CC18	ST121	18	6	3	10	10	28	14	1884	12902
SRR9847240	M08528	Serotype e	CC18	ST18	18	6	3	7	10	28	12	1906	1330
SRR9847251	M25751	Serotype e	CC18	ST18	18	6	3	7	10	28	12	1780	7092
SRR9847262	M10714	Serotype e	CC18	ST18	18	6	3	7	10	28	12	1818	7335
SRR9847274	M13279	Serotype e	CC18	ST18	18	6	3	7	10	28	12	1902	721
SRR9847276	M13126	Serotype e	CC18	ST18	18	6	3	7	10	28	12	1835	6990
SRR9847288	M24313	Serotype e	CC18	ST18	18	6	3	7	10	28	12	1835	7160
SRR9847291	M24275	Serotype e	CC18	ST386	18	6	3	14	10	28	12	1896	8178
SRR9847305	M25970	Serotype e	CC18	ST66	18	6	3	11	10	28	12	1716	5782
SRR9847310	M07470	Serotype e	CC18	ST66	18	6	3	11	10	28	12	1785	5791
SRR9847314	M07278	Serotype e	CC18	ST66	18	6	3	11	10	28	12	1787	6296
SRR9847317	M26333	Serotype e	CC18	ST127	40	6	3	18	10	28	12	1780	7713
SRR9847318	M26323	Serotype e	CC18	ST66	18	6	3	11	10	28	12	1719	6243
SRR9847321	M27299	Serotype e	CC18	ST18	18	6	3	7	10	28	12	1839	7694
SRR9847323	M26439	Serotype e	CC18	ST122	18	6	3	18	10	28	12	1839	7324
SRR9847330	M15245	Serotype e	CC18	ST18	18	6	3	7	10	28	12	1906	974
SRR9847332	M15182	Serotype e	CC18	ST18	18	6	3	7	10	28	12	1908	978
SRR9847352	M20952	Serotype e	CC18	ST18	18	6	3	7	10	28	12	1827	7697
SRR9847356	M19678	Serotype e	CC18	ST66	18	6	3	11	10	28	12	1722	6190
SRR9847360	M16974	Serotype e	CC18	ST66	18	6	3	11	10	28	12	1724	5903
SRR9847363	M14315	Serotype e	CC18	ST18	18	6	3	7	10	28	12	1840	1009
SRR9847370	M22930	Serotype e	CC18	ST127	40	6	3	18	10	28	12	1774	7698
SRR9847372	M21660	Serotype e	CC18	ST386	18	6	3	14	10	28	12	1772	7103
SRR9847374	M22021	Serotype e	CC18	-	18	6	3	-	10	28	12	1766	7648
SRR9847379	M23496	Serotype e	CC18	ST18	18	6	3	7	10	28	12	1904	284
SRR9847393	M28615	Serotype e	CC18	ST66	18	6	3	11	10	28	12	1781	6320
SRR9847397	M09091	Serotype e	CC18	ST18	18	6	3	7	10	28	12	1902	1018
SRR9847398	M09117	Serotype e	CC18	ST18	18	6	3	7	10	28	12	1842	490
SRR9847405	M09038	Serotype e	CC18	ST18	18	6	3	7	10	28	12	1906	831
SRR9847406	M09073	Serotype e	CC18	ST18	18	6	3	7	10	28	12	1887	7522
SRR9847408	M39484	Serotype e	CC18	ST18	18	6	3	7	10	28	12	1839	7037
SRR9847411	M21722	Serotype e	CC18	ST66	18	6	3	11	10	28	12	1836	6055
SRR9847415	M18970	Serotype e	CC18	ST66	18	6	3	11	10	28	12	1789	6830
SRR9847418	M19325	Serotype e	CC18	ST69	18	6	3	22	10	28	12	1849	6180
SRR9847422	M12095	Serotype e	CC18	ST18	18	6	3	7	10	28	12	1909	1133
SRR9847429	M28485	Serotype e	CC18	ST66	18	6	3	11	10	28	12	1777	6595
SRR9847435	M11105	Serotype e	CC18	ST66	18	6	3	11	10	28	12	1721	5776
SRR9847437	M10989	Serotype e	CC18	ST18	18	6	3	7	10	28	12	1771	8278
SRR9847441	M10910	Serotype e	CC18	ST121	18	6	3	10	10	28	14	1887	13287
SRR9847453	M18823	Serotype e	CC18	ST127	40	6	3	18	10	28	12	1772	7633
SRR9847469	M08769	Serotype e	CC18	ST18	18	6	3	7	10	28	12	1908	1342
SRR9847474	M14691	Serotype e	CC18	ST121	18	6	3	10	10	28	14	1820	12699
SRR9847481	M12452	Serotype e	CC18	ST18	18	6	3	7	10	28	12	1781	7010
SRR9847485	M12666	Serotype e	CC18	ST122	18	6	3	18	10	28	12	1775	7238
SRR9847498	M24613	Serotype e	CC18	ST18	18	6	3	7	10	28	12	1768	7727
SRR9847504	M28324	Serotype e	CC18	ST127	40	6	3	18	10	28	12	1777	7961
SRR9847507	M28099	Serotype e	CC18	ST66	18	6	3	11	10	28	12	1787	5693
SRR9847512	M08213	Serotype e	CC18	ST18	18	6	3	7	10	28	12	1772	7435
SRR9847520	M07949	Serotype e	CC18	ST66	18	6	3	11	10	28	12	1722	6809
SRR9847523	M25258	Serotype e	CC18	ST18	18	6	3	7	10	28	12	1834	7040
SRR9847527	M25053	Serotype e	CC18	ST1758	197	6	3	41	10	28	12	1772	5687
SRR9847532	M24553	Serotype e	CC18	ST18	18	6	3	7	10	28	12	1835	6966
SRR9847539	M17129	Serotype e	CC18	ST121	18	6	3	10	10	28	14	1881	12684
SRR9847545	M17247	Serotype e	CC18	ST18	18	6	3	7	10	28	12	1777	7014
SRR9847546	M17181	Serotype e	CC18	ST18	18	6	3	7	10	28	12	1906	290
SRR9847553	M07026	Serotype e	CC18	ST66	18	6	3	11	10	28	12	1781	5570
SRR9847596	M14928	Serotype e	CC18	ST18	18	6	3	7	10	28	12	1774	7013
SRR9847599	M18174	Serotype e	CC18	ST18	18	6	3	7	10	28	12	1771	7029
SRR9847603	M13368	Serotype e	CC18	ST66	18	6	3	11	10	28	12	1782	6264
SRR9847609	M07758	Serotype e	CC18	ST18	18	6	3	7	10	28	12	1901	271
SRR9847611	M07804	Serotype e	CC18	ST127	40	6	3	18	10	28	12	1823	7676
SRR9847612	M12003	Serotype e	CC18	ST18	18	6	3	7	10	28	12	1774	6824
SRR9847616	M23267	Serotype e	CC18	ST66	18	6	3	11	10	28	12	1723	5431
SRR9847619	M14661	Serotype e	CC18	ST66	18	6	3	11	10	28	12	1720	5613
SRR9847626	M21240	Serotype e	CC18	ST18	18	6	3	7	10	28	12	1843	282
SRR9847628	M06216	Serotype e	CC18	ST66	18	6	3	11	10	28	12	1789	5602
SRR9847630	M22596	Serotype e	CC18	ST386	18	6	3	14	10	28	12	1772	6969
ERR125065	794	Serotype f	CC124	ST124	22	19	11	11	22	19	15	1720	475
ERR2560726	PTHi-13034	Serotype f	CC124	ST124	22	19	11	11	22	19	15	1734	1824
ERR2794913	LNP28856	Serotype f	CC124	ST598	22	4	11	11	22	19	15	1770	4643
ERR2794927	LNP28972	Serotype f	CC124	-	22	19	11	11	22	19	19	2069	467
ERR2794928	LNP28976	Serotype f	CC124	ST124	22	19	11	11	22	19	15	1761	2599
ERR2794950	LNP29139	Serotype f	CC124	ST124	22	19	11	11	22	19	15	1719	463
ERR2794992	LNP29377	Serotype f	CC124	ST598	22	4	11	11	22	19	15	1768	4591
ERR2794993	LNP29378	Serotype f	CC124	ST124	22	19	11	11	22	19	15	1724	475
ERR2795015	LNP29440	Serotype f	CC124	ST124	22	19	11	11	22	19	15	1715	2570
ERR2795017	LNP29443	Serotype f	CC124	ST124	22	19	11	11	22	19	15	1723	463
ERR2795021	LNP29476	Serotype f	CC124	ST598	22	4	11	11	22	19	15	1781	4545
ERR2795039	LNP29572	Serotype f	CC124	ST973	22	19	140	11	22	19	15	1765	491
ERR3410292	DrakHMS7374570	Serotype f	CC124	ST124	22	19	11	11	22	19	15	1769	447
ERR3410495	DrakHMS7374773	Serotype f	CC124	ST124	22	19	11	11	22	19	15	1770	445
ERR3410546	DrakHMS7374824	Serotype f	CC16	ST16	22	6	11	12	1	18	15	1703	24178
ERR3410566	DrakHMS7374844	Serotype f	CC16	ST16	22	6	11	12	1	18	15	1769	24185
ERR3411085	DrakHMS7373062	Serotype f	CC124	ST124	22	19	11	11	22	19	15	1725	2406
ERR3411315	DrakHMS7373293	Serotype f	CC16	ST16	22	6	11	12	1	18	15	1770	24134
ERR3411346	DrakHMS7373324	Serotype f	CC16	ST16	22	6	11	12	1	18	15	1768	24135
ERR3411400	DrakHMS7373378	Serotype f	CC16	ST1958	22	6	11	16	1	18	15	1714	24063
ERR3411422	DrakHMS7373400	Serotype f	CC16	ST16	22	6	11	12	1	18	15	1768	24028
ERR3411799	DrakHMS7374163	Serotype f	CC124	ST124	22	19	11	11	22	19	15	1722	2368
ERR3411816	DrakHMS7374180	Serotype f	CC16	ST16	22	6	11	12	1	18	15	1770	24028
ERR3425291	DrakHMS7373910	Serotype f	CC16	ST1958	22	6	11	16	1	18	15	1711	24029
ERR3439949	DrakHMS7374945	Serotype f	CC124	ST124	22	19	11	11	22	19	15	1727	2356
ERR3439991	DrakHMS7374987	Serotype f	CC16	ST16	22	6	11	12	1	18	15	1770	24023
ERR3440061	DrakHMS7375057	Serotype f	CC124	ST124	22	19	11	11	22	19	15	1773	420
ERR3440075	DrakHMS7375071	Serotype f	CC124	ST124	22	19	11	11	22	19	15	1769	421
ERR3440086	DrakHMS7375082	Serotype f	CC124	ST124	22	19	11	11	22	19	15	1726	2356
ERR3440132	DrakHMS7375128	Serotype f	CC16	ST16	22	6	11	12	1	18	15	1769	24029
ERR3440193	DrakHMS7375189	Serotype f	CC124	ST124	22	19	11	11	22	19	15	1726	2354
ERR3440219	DrakHMS7375215	Serotype f	CC124	ST124	22	19	11	11	22	19	15	1720	2352
ERR3440259	DrakHMS7375255	Serotype f	CC124	ST124	22	19	11	11	22	19	15	1725	2350
ERR3509708	SAMPLE_WTCHG_708111_71055177	Serotype f	CC124	-	22	19	~11	11	22	19	15	1726	423
ERR3509732	SAMPLE_WTCHG_708111_71295105	Serotype f	CC124	ST124	22	19	11	11	22	19	15	1787	414
ERR3509733	SAMPLE_WTCHG_708111_71305106	Serotype f	CC124	ST124	22	19	11	11	22	19	15	1786	422
ERR3509737	SAMPLE_WTCHG_708111_71345110	Serotype f	CC124	ST124	22	19	11	11	22	19	15	1722	416
ERR3509758	SAMPLE_WTCHG_708111_71555131	Serotype f	CC124	ST967	22	19	138	11	22	19	15	1778	421
ERR3509766	SAMPLE_WTCHG_708111_71635139	Serotype f	CC124	ST124	22	19	11	11	22	19	15	1723	433
ERR3509789	SAMPLE_WTCHG_708111_71865162	Serotype f	CC124	ST124	22	19	11	11	22	19	15	1723	424
ERR3606685	SAMPLE_WTCHG_729231_73435031	Serotype f	CC124	ST124	22	19	11	11	22	19	15	1726	3625
ERR3606686	SAMPLE_WTCHG_729231_73445032	Serotype f	CC124	ST124	22	19	11	11	22	19	15	1726	424
ERR3606687	SAMPLE_WTCHG_729231_73455033	Serotype f	CC124	ST124	22	19	11	11	22	19	15	1724	420
ERR3606689	SAMPLE_WTCHG_729231_73475035	Serotype f	CC124	ST124	22	19	11	11	22	19	15	1724	405
ERR3606690	SAMPLE_WTCHG_729231_73485036	Serotype f	CC124	ST124	22	19	11	11	22	19	15	1720	421
ERR3606691	SAMPLE_WTCHG_729231_73495037	Serotype f	CC124	ST124	22	19	11	11	22	19	15	1729	422
ERR3606692	SAMPLE_WTCHG_729231_73505038	Serotype f	CC124	ST106	22	19	11	11	22	40	15	1723	6491
ERR3606693	SAMPLE_WTCHG_729231_73515039	Serotype f	CC124	ST124	22	19	11	11	22	19	15	1722	409
ERR3606694	SAMPLE_WTCHG_729231_73525040	Serotype f	CC124	ST124	22	19	11	11	22	19	15	1721	410
ERR3606696	SAMPLE_WTCHG_729231_73545042	Serotype f	CC124	ST124	22	19	11	11	22	19	15	1722	417
ERR3606697	SAMPLE_WTCHG_729231_73555043	Serotype f	CC124	ST124	22	19	11	11	22	19	15	1766	517
ERR3606698	SAMPLE_WTCHG_729231_73565044	Serotype f	CC124	ST124	22	19	11	11	22	19	15	1710	413
ERR3606699	SAMPLE_WTCHG_729231_73575045	Serotype f	CC124	ST124	22	19	11	11	22	19	15	1724	417
ERR3904110	DrakHMS7375347	Serotype f	CC124	ST124	22	19	11	11	22	19	15	1720	2333
ERR3904151	DrakHMS7375388	Serotype f	CC124	ST124	22	19	11	11	22	19	15	1727	2330
ERR3904240	DrakHMS7375478	Serotype f	CC124	ST124	22	19	11	11	22	19	15	1720	2332
ERR3904386	DrakHMS7375624	Serotype f	CC124	ST124	22	19	11	11	22	19	15	1724	2329
ERR3904449	DrakHMS7375687	Serotype f	CC16	ST16	22	6	11	12	1	18	15	1712	23862
ERR4198140	SAMPLE_WTCHG_781795_71975269	Serotype f	CC124	ST124	22	19	11	11	22	19	15	1725	425
ERR4198181	SAMPLE_WTCHG_781795_72515227	Serotype f	CC124	ST124	22	19	11	11	22	19	15	1720	383
ERR4198201	SAMPLE_WTCHG_781795_72715247	Serotype f	CC124	ST106	22	19	11	11	22	40	15	1726	6461
ERR716283	2061671 I	Serotype f	CC124	ST124	22	19	11	11	22	19	15	1775	382
ERR716319	2842STDY5882075	Serotype f	CC124	ST124	22	19	11	11	22	19	15	1723	60
ERR716320	2842STDY5882076	Serotype f	CC124	ST124	22	19	11	11	22	19	15	1727	61
ERR716321	M07662	Serotype f	CC124	ST124	22	19	11	11	22	19	15	1726	392
GCF000465255	KR494	Serotype f	CC124	ST124	22	19	11	11	22	19	15	1727	0	Reference
GCF001298195	HI2428	Serotype f	CC124	ST124	22	19	11	11	22	19	15	1724	3218
GCF002237715	WAPHL1	Serotype f	CC124	ST124	22	19	11	11	22	19	15	1725	394
GCF007897105	I	Serotype f	CC124	ST124	22	19	11	11	22	19	15	1727	1966
GCF900475755	NCTC11426	Serotype f	CC16	ST123	22	6	11	12	58	18	15	1725	22175
SRR9847000	M22974	Serotype f	CC124	ST124	22	19	11	11	22	19	15	1726	398
SRR9847007	M24277	Serotype f	CC124	ST598	22	4	11	11	22	19	15	1721	4321
SRR9847013	M06212	Serotype f	CC124	ST124	22	19	11	11	22	19	15	1728	383
SRR9847019	M06217	Serotype f	CC124	ST124	22	19	11	11	22	19	15	1730	363
SRR9847021	M25832	Serotype f	CC124	ST124	22	19	11	11	22	19	15	1731	370
SRR9847024	M25801	Serotype f	CC124	ST124	22	19	11	11	22	19	15	1728	377
SRR9847025	M26030	Serotype f	CC124	ST124	22	19	11	11	22	19	15	1729	1549
SRR9847028	M25995	Serotype f	CC124	ST124	22	19	11	11	22	19	15	1728	380
SRR9847029	M26064	Serotype f	CC124	ST124	22	19	11	11	22	19	15	1728	383
SRR9847032	M11820	Serotype f	CC124	ST124	22	19	11	11	22	19	15	1729	384
SRR9847041	M11697	Serotype f	CC124	ST124	22	19	11	11	22	19	15	1728	377
SRR9847042	M26316	Serotype f	CC124	ST124	22	19	11	11	22	19	15	1729	372
SRR9847044	M21560	Serotype f	CC124	ST124	22	19	11	11	22	19	15	1726	374
SRR9847062	M21602	Serotype f	CC124	ST124	22	19	11	11	22	19	15	1730	387
SRR9847063	M21526	Serotype f	CC124	ST124	22	19	11	11	22	19	15	1728	386
SRR9847067	M21477	Serotype f	CC124	ST124	22	19	11	11	22	19	15	1727	2310
SRR9847068	M25895	Serotype f	CC124	ST124	22	19	11	11	22	19	15	1731	380
SRR9847076	M25889	Serotype f	CC124	ST124	22	19	11	11	22	19	15	1730	381
SRR9847077	M25905	Serotype f	CC124	ST1739	22	132	11	11	22	19	15	1727	373
SRR9847078	M25934	Serotype f	CC124	ST124	22	19	11	11	22	19	15	1724	1810
SRR9847080	M28148	Serotype f	CC124	ST124	22	19	11	11	22	19	15	1726	385
SRR9847092	M28156	Serotype f	CC124	ST124	22	19	11	11	22	19	15	1732	376
SRR9847095	M10384	Serotype f	CC124	ST124	22	19	11	11	22	19	15	1731	56
SRR9847100	M10425	Serotype f	CC124	ST124	22	19	11	11	22	19	15	1741	377
SRR9847114	M15861	Serotype f	CC124	ST124	22	19	11	11	22	19	15	1730	2311
SRR9847131	M11961	Serotype f	CC124	ST124	22	19	11	11	22	19	15	1728	2302
SRR9847133	M11907	Serotype f	CC124	ST124	22	19	11	11	22	19	15	1733	372
SRR9847135	M17985	Serotype f	CC124	ST124	22	19	11	11	22	19	15	1730	1153
SRR9847141	M06610	Serotype f	CC124	ST124	22	19	11	11	22	19	15	1727	374
SRR9847142	M09967	Serotype f	CC124	ST124	22	19	11	11	22	19	15	1786	1214
SRR9847145	M41418	Serotype f	CC124	ST124	22	19	11	11	22	19	15	1731	3060
SRR9847156	M28296	Serotype f	CC124	ST124	22	19	11	11	22	19	15	1740	382
SRR9847162	M08956	Serotype f	CC124	ST124	22	19	11	11	22	19	15	1730	390
SRR9847166	M04817	Serotype f	CC124	ST124	22	19	11	11	22	19	15	1726	375
SRR9847172	M04737	Serotype f	CC124	ST124	22	19	11	11	22	19	15	1730	378
SRR9847176	M41997	Serotype f	CC124	ST124	22	19	11	11	22	19	15	1732	2959
SRR9847187	M21208	Serotype f	CC124	ST1793	5	19	11	11	22	19	15	1735	1882
SRR9847189	M18913	Serotype f	CC124	ST124	22	19	11	11	22	19	15	1740	372
SRR9847191	M07613	Serotype f	CC124	ST124	22	19	11	11	22	19	15	1728	382
SRR9847212	M07657	Serotype f	CC124	ST124	22	19	11	11	22	19	15	1730	374
SRR9847215	M23626	Serotype f	CC124	ST124	22	19	11	11	22	19	15	1727	373
SRR9847219	M23586	Serotype f	CC124	ST124	22	19	11	11	22	19	15	1728	381
SRR9847220	M24156	Serotype f	CC124	ST124	22	19	11	11	22	19	15	1728	6332
SRR9847221	M24165	Serotype f	CC124	ST124	22	19	11	11	22	19	15	1724	6215
SRR9847224	M24233	Serotype f	CC124	ST124	22	19	11	11	22	19	15	1728	382
SRR9847225	M24221	Serotype f	CC124	ST124	22	19	11	11	22	19	15	1729	384
SRR9847226	M28160	Serotype f	CC124	ST124	22	19	11	11	22	19	15	1730	387
SRR9847228	M11923	Serotype f	CC124	ST124	22	19	11	11	22	19	15	1729	389
SRR9847232	M12007	Serotype f	CC124	ST124	22	19	11	11	22	19	15	1726	382
SRR9847234	M08534	Serotype f	CC124	ST124	22	19	11	11	22	19	15	1729	3177
SRR9847237	M08549	Serotype f	CC124	ST124	22	19	11	11	22	19	15	1732	380
SRR9847238	M25327	Serotype f	CC124	ST124	22	19	11	11	22	19	15	1737	1241
SRR9847246	M25697	Serotype f	CC124	ST124	22	19	11	11	22	19	15	1725	2307
SRR9847250	M10543	Serotype f	CC124	ST124	22	19	11	11	22	19	15	1727	381
SRR9847265	M13204	Serotype f	CC124	ST124	22	19	11	11	22	19	15	1730	1297
SRR9847270	M13274	Serotype f	CC124	ST124	22	19	11	11	22	19	15	1731	378
SRR9847272	M13180	Serotype f	CC124	ST124	22	19	11	11	22	19	15	1726	49
SRR9847278	M09037	Serotype f	CC124	ST124	22	19	11	11	22	19	15	1724	1900
SRR9847282	M09000	Serotype f	CC124	ST124	22	19	11	11	22	19	15	1728	2934
SRR9847283	M24314	Serotype f	CC124	ST124	22	19	11	11	22	19	15	1733	1145
SRR9847289	M06067	Serotype f	CC124	ST124	22	19	11	11	22	19	15	1728	2314
SRR9847297	M06065	Serotype f	CC124	ST124	22	19	11	11	22	19	15	1769	2301
SRR9847299	M06023	Serotype f	CC124	ST124	22	19	11	11	22	19	15	1729	3186
SRR9847304	M07371	Serotype f	CC124	ST124	22	19	11	11	22	19	15	1726	398
SRR9847311	M07066	Serotype f	CC124	ST124	22	19	11	11	22	19	15	1775	2302
SRR9847315	M26339	Serotype f	CC124	ST124	22	19	11	11	22	19	15	1731	3253
SRR9847316	M29392	Serotype f	CC124	ST1740	22	19	11	11	22	262	15	1731	386
SRR9847339	M19666	Serotype f	CC124	ST124	22	19	11	11	22	19	15	1727	389
SRR9847355	M19689	Serotype f	CC124	ST124	22	19	11	11	22	19	15	1726	375
SRR9847357	M22937	Serotype f	CC124	ST124	22	19	11	11	22	19	15	1729	383
SRR9847369	M21625	Serotype f	CC124	ST124	22	19	11	11	22	19	15	1729	3299
SRR9847373	M21756	Serotype f	CC124	ST1757	22	19	11	127	22	19	15	1731	378
SRR9847375	M17698	Serotype f	CC124	ST124	22	19	11	11	22	19	15	1729	381
SRR9847382	M17681	Serotype f	CC124	ST124	22	19	11	11	22	19	15	1728	385
SRR9847384	M23193	Serotype f	CC124	ST124	22	19	11	11	22	19	15	1729	384
SRR9847386	M17909	Serotype f	CC124	ST124	22	19	11	11	22	19	15	1728	370
SRR9847389	M28396	Serotype f	CC124	ST124	22	19	11	11	22	19	15	1727	383
SRR9847390	M41739	Serotype f	CC124	ST124	22	19	11	11	22	19	15	1730	377
SRR9847394	M09074	Serotype f	CC124	ST124	22	19	11	11	22	19	15	1722	380
SRR9847396	M09119	Serotype f	CC124	ST124	22	19	11	11	22	19	15	1730	2928
SRR9847399	M09199	Serotype f	CC124	ST124	22	19	11	11	22	19	15	1767	1161
SRR9847403	M21725	Serotype f	CC124	ST124	22	19	11	11	22	19	15	1778	368
SRR9847413	M18949	Serotype f	CC124	ST124	22	19	11	11	22	19	15	1728	1291
SRR9847417	M19425	Serotype f	CC124	ST124	22	19	11	11	22	19	15	1736	3526
SRR9847419	M18968	Serotype f	CC124	ST124	22	19	11	11	22	19	15	1728	3121
SRR9847423	M28590	Serotype f	CC124	ST124	22	19	11	11	22	19	15	1724	2312
SRR9847427	M28489	Serotype f	CC124	ST124	22	19	11	11	22	19	15	1728	387
SRR9847428	M10983	Serotype f	CC124	ST124	22	19	11	11	22	19	15	1728	409
SRR9847439	M10847	Serotype f	CC124	ST124	22	19	11	11	22	19	15	1794	378
SRR9847440	M22909	Serotype f	CC124	ST124	22	19	11	11	22	19	15	1731	2928
SRR9847444	M18643	Serotype f	CC124	ST124	22	19	11	11	22	19	15	1729	377
SRR9847449	M18825	Serotype f	CC124	ST124	22	19	11	11	22	19	15	1726	377
SRR9847452	M39482	Serotype f	CC124	ST124	22	19	11	11	22	19	15	1729	410
SRR9847458	M39488	Serotype f	CC124	ST124	22	19	11	11	22	19	15	1737	391
SRR9847462	M29690	Serotype f	CC124	ST124	22	19	11	11	22	19	15	1732	378
SRR9847466	M21267	Serotype f	CC124	ST124	22	19	11	11	22	19	15	1728	381
SRR9847473	M07633	Serotype f	CC124	ST124	22	19	11	11	22	19	15	1729	377
SRR9847489	M21507	Serotype f	CC124	ST124	22	19	11	11	22	19	15	1729	380
SRR9847492	M18924	Serotype f	CC124	ST124	22	19	11	11	22	19	15	1728	368
SRR9847493	M06186	Serotype f	CC124	ST124	22	19	11	11	22	19	15	1728	385
SRR9847497	M28353	Serotype f	CC124	ST124	22	19	11	11	22	19	15	1755	377
SRR9847503	M28139	Serotype f	CC124	ST598	22	4	11	11	22	19	15	1724	3811
SRR9847506	M08267	Serotype f	CC124	ST124	22	19	11	11	22	19	15	1734	3244
SRR9847514	M08119	Serotype f	CC124	ST124	22	19	11	11	22	19	15	1726	382
SRR9847515	M08004	Serotype f	CC124	ST124	22	19	11	11	22	19	15	1732	3265
SRR9847516	M08139	Serotype f	CC124	ST125	22	19	11	11	22	28	15	1761	3714
SRR9847517	M07950	Serotype f	CC124	ST124	22	19	11	11	22	19	15	1734	383
SRR9847519	M04824	Serotype f	CC124	ST124	22	19	11	11	22	19	15	1728	47
SRR9847521	M24598	Serotype f	CC124	ST124	22	19	11	11	22	19	15	1728	379
SRR9847530	M07873	Serotype f	CC124	ST124	22	19	11	11	22	19	15	1727	386
SRR9847537	M13525	Serotype f	CC124	ST124	22	19	11	11	22	19	15	1729	372
SRR9847550	M24320	Serotype f	CC124	ST124	22	19	11	11	22	19	15	1733	3512
SRR9847555	M24459	Serotype f	CC124	ST124	22	19	11	11	22	19	15	1735	1856
SRR9847557	M24542	Serotype f	CC124	ST124	22	19	11	11	22	19	15	1728	383
SRR9847562	M39466	Serotype f	CC124	ST124	22	19	11	11	22	19	15	1727	382
SRR9847569	M38973	Serotype f	CC124	ST124	22	19	11	11	22	19	15	1732	372
SRR9847578	M36692	Serotype f	CC124	ST124	22	19	11	11	22	19	15	1782	379
SRR9847584	M14722	Serotype f	CC124	ST1127	22	14	11	11	22	19	15	1731	3986
SRR9847588	M13382	Serotype f	CC124	ST124	22	19	11	11	22	19	15	1726	376
SRR9847602	M13367	Serotype f	CC124	ST124	22	19	11	11	22	19	15	1729	3045
SRR9847604	M07757	Serotype f	CC124	ST124	22	19	11	11	22	19	15	1730	372
SRR9847608	M23296	Serotype f	CC124	ST124	22	19	11	11	22	19	15	1733	374
SRR9847613	M23255	Serotype f	CC124	ST124	22	19	11	11	22	19	15	1730	378
SRR9847615	M06042	Serotype f	CC124	ST124	22	19	11	11	22	19	15	1728	376
SRR9847624	M22861	Serotype f	CC124	ST126	22	19	11	11	22	19	35	1727	3542
SRR9847632	M27968	Serotype f	CC124	ST124	22	19	11	11	22	19	15	1729	355
SRR9847646	M18543	Serotype f	CC124	ST124	22	19	11	11	22	19	15	1729	369
