# Supplementary material for: Comparative pangenome analysis of capsulated Haemophilus influenzae serotype f highlights their high genomic stability
Source: Sci Rep. 2022 Feb 24;12:3189. doi: 10.1038/s41598-022-07185-5 (PMC8873416; doi:10.1038/s41598-022-07185-5)
Supplement: Supplementary file 5 — Supplementary Table S4. [file 41598_2022_7185_MOESM5_ESM.xlsx]

## Sheet: Serotype a
Supplementary Table S4. Genetic composition associated with serotype a. Genes associated with serotype a are highlighted in blue, genes not associated with serotype a are highlighted in orange. The genes of the capsular operon are marked in bold type.
Reference locus tag	Product	Length (bp)	Reference strain	Serotype a genomes with the gene	Serotype a genomes without the gene	Non-serotype a genomes with the gene	Non-serotype a genomes without the gene	Sensitivity	Specificity
BG256_07260	AcsD	381	NML-Hia-1	202	3	0	595	98.53	100.0

## Sheet: Serotype b
Supplementary Table S4. Genetic composition associated with serotype b. Genes associated with serotype b are highlighted in blue, genes not associated with serotype b are highlighted in orange. The genes of the capsular operon are marked in bold type.
Reference locus tag	Product	Length (bp)	Reference strain	Serotype b genomes with the gene	Serotype b genomes without the gene	Non-serotype b genomes with the gene	Non-serotype b genomes without the gene	Sensitivity	Specificity
HIB_14250	Class I SAM-dependent methyltransferase	807	10810	163	2	11	624	98.7952	98.2704
HIB_14230	Putative ABC transporter permease protein	1017	10810	163	2	11	624	98.7952	98.2704
HIB_14220	Vitamin B12-binding protein	993	10810	163	2	11	624	98.7952	98.2704
HIB_01580	Heme ABC transporter ATP-binding protein FbpC	1071	10810	161	4	10	625	97.5904	98.4277
HIB_16850	Putative binding protein	738	10810	161	4	10	625	97.5904	98.4277
HIB_15990	Hypothetical protein	252	10810	163	2	10	625	98.7952	98.4277
HIB_16000	Hypothetical protein	348	10810	163	2	10	625	98.7952	98.4277
HIB_16820	Putative nicotinate-nucleotide pyrophosphorylase	846	10810	163	2	10	625	98.7952	98.4277
HIB_16800	Putative ABC transporter permease protein	1014	10810	163	2	10	625	98.7952	98.4277
HIB_15870	Hypothetical protein	1509	10810	162	3	8	627	98.1928	98.7421
HIB_15900	Hypothetical protein	447	10810	163	2	8	627	98.7952	98.7421
HIB_15810	Hypothetical protein	873	10810	163	2	8	627	98.7952	98.7421
HIB_15850	Hypothetical protein	411	10810	163	2	8	627	98.7952	98.7421
HIB_15860	Hypothetical protein	372	10810	163	2	8	627	98.7952	98.7421
HIB_15910	Hypothetical protein	363	10810	163	2	8	627	98.7952	98.7421
HIB_15840	Hypothetical protein	2091	10810	163	2	8	627	98.7952	98.7421
HIB_10590	Hypothetical protein	255	10810	163	2	8	627	98.7952	98.7421
HIB_15790	Hypothetical protein	354	10810	163	2	8	627	98.7952	98.7421
HIB_15800	Hypothetical protein	645	10810	163	2	8	627	98.7952	98.7421
FQ312006	Hypothetical protein	126	10810	163	2	8	627	98.7952	98.7421
HIB_15830	Hypothetical protein	777	10810	163	2	8	627	98.7952	98.7421
HIB_15920	Hypothetical protein	915	10810	163	2	8	627	98.7952	98.7421
HIB_10580	mRNA interferase toxin RelE	291	10810	163	2	8	627	98.7952	98.7421
HIB_00480	Glutathione biosynthesis bifunctional protein GshAB	2289	10810	163	2	8	627	98.7952	98.7421
HIB_16810	Putative protein	1056	10810	162	3	5	630	98.1928	99.2138
HIB_16840	Sulfate transport system permease protein CysT	558	10810	162	3	5	630	98.1928	99.2138
HIB_15970	PBSX family phage terminase large subunit	1344	10810	162	3	2	633	98.1928	99.6855
HIB_15770	Hypothetical protein	261	10810	162	3	0	635	98.1928	100
HIB_13500	Hypothetical protein	1269	10810	163	2	0	635	98.7952	100
HIB_15820	Hypothetical protein	321	10810	163	2	0	635	98.7952	100
HIB_13490	Hypothetical protein	738	10810	163	2	0	635	98.7952	100
BG256_02155	D-mannonate oxidoreductase	846	NML-Hia-1	3	162	627	8	1.80723	1.25786
BG256_02160	Ketodeoxygluconokinase	945	NML-Hia-1	3	162	627	8	1.80723	1.25786
BG256_02145	Bifunctional 4-hydroxy-2-oxoglutarate aldolase/2-dehydro-3-deoxy-phosphogluconate aldolase	639	NML-Hia-1	3	162	627	8	1.80723	1.25786
BG256_02195	TerC family protein	714	NML-Hia-1	3	162	620	15	1.80723	2.35849
BG256_02190	Mannonate dehydratase	1185	NML-Hia-1	3	162	620	15	1.80723	2.35849
BG256_02165	DctP family TRAP transporter solute-binding subunit	993	NML-Hia-1	3	162	620	15	1.80723	2.35849
BG256_02185	GntR family transcriptional regulator	756	NML-Hia-1	3	162	620	15	1.80723	2.35849

## Sheet: Serotype c
Supplementary Table S4. Genetic composition associated with serotype c. Genes associated with serotype c are highlighted in blue, genes not associated with serotype c are highlighted in orange. The genes of the capsular operon are marked in bold type.
Reference locus tag	Product	Length (bp)	Reference strain	Serotype c genomes with the gene	Serotype c genomes without the gene	Non-serotype c genomes with the gene	Non-serotype c genomes without the gene	Sensitivity	Specificity
CP031237 REGION: 932435..933409	Glycogen/starch/alpha-glucan phosphorylase	975	M12125	34	0	0	766	100	100
CP031237 REGION: 1287004..1290675	CcsB	3672	M12125	34	0	0	766	100	100
CP031237 REGION: 1291944..1293056	CcsD	1113	M12125	34	0	0	766	100	100
CP031237 REGION: 1290686..1291915	CcsC	1230	M12125	34	0	0	766	100	100
CP031237 REGION: 1399322..1399552	Hypothetical protein	231	M12125	34	0	0	766	100	100
CP031237 REGION: 1402477..1402695	Hypothetical protein	219	M12125	34	0	0	766	100	100
CP031237 REGION: 865346..865615	Hypothetical protein	270	M12125	34	0	0	766	100	100
CP031237 REGION: 870767..870952	Hypothetical protein	186	M12125	34	0	0	766	100	100
CP031237 REGION: 872581..872754	Hypothetical protein	174	M12125	34	0	0	766	100	100
CP031237 REGION: 875618..876997	Hypothetical protein	1380	M12125	34	0	0	766	100	100
CP031237 REGION: 1040392..1041693	Hypothetical protein	1302	M12125	34	0	0	766	100	100
CP031237 REGION: 1035378..1036772	[geSodium-coupled multidrug efflux MATE transporter HmrM	1395	M12125	34	0	1	765	100	99.8696
CP031237 REGION: 1036816..1037430	Riboflavin synthase	615	M12125	34	0	4	762	100	99.4785
CP031237 REGION: 869799..870341	Recombination protein NinG	543	M12125	34	0	4	762	100	99.4785
CP031237 REGION: 1401508..1401885	Hypothetical protein	378	M12125	34	0	8	758	100	98.957
CP031237 REGION: 956449..958347	DNA topoisomerase IV subunit B	1899	M12125	34	0	8	758	100	98.957
CP031237 REGION: 953482..953721	Hypothetical protein	240	M12125	34	0	8	758	100	98.957
CP031237 REGION: 317348..317662	Hypothetical protein	315	M12125	34	0	10	756	100	98.6962
CP031237 REGION: 874495..875016	Hypothetical protein	522	M12125	34	0	10	756	100	98.6962
CP031237 REGION: 316164..317000	Hypothetical protein	837	M12125	34	0	10	756	100	98.6962
CP031237 REGION: 486358..486483	Hypothetical protein	126	M12125	34	0	14	752	100	98.1747
CP031237 REGION: 869031..869255	Hypothetical protein	225	M12125	34	0	14	752	100	98.1747
CP031237 REGION: 881282..881920	Hypothetical protein	639	M12125	34	0	19	747	100	97.5228

## Sheet: Serotype d
Supplementary Table S4. Genetic composition associated with serotype d. Genes associated with serotype d are highlighted in blue, genes not associated with serotype d are highlighted in orange. The genes of the capsular operon are marked in bold type.
Reference locus tag	Product	Length (bp)	Reference strain	Serotype d genomes with the gene	Serotype d genomes without the gene	Non-serotype d genomes with the gene	Non-serotype d genomes without the gene	Sensitivity	Specificity
A6J38_05145	Hypothetical protein	870	PTHi-10983	10	0	0	790	100	100
A6J38_04815	DNA cytosine methyltransferase	1002	PTHi-10983	10	0	0	790	100	100
HM770877 REGION: 6138..8105	Dcs4	1968	PTHi-10983	10	0	0	790	100	100
HM770877 REGION: 3183..6125	Dcs3	2943	PTHi-10983	10	0	0	790	100	100
A6J38_04820	Hypothetical protein	969	PTHi-10983	10	0	0	790	100	100
A6J38_07280	Putrescine transporter PotE	1122	PTHi-10983	10	0	1	789	100	99.8737
A6J38_04210	Hypothetical protein	402	PTHi-10983	10	0	1	789	100	99.8737
A6J38_03110	Glycosyltransferase	447	PTHi-10983	10	0	13	777	100	98.3586
A6J38_02985	PBSX family phage terminase large subunit	1344	PTHi-10983	10	0	18	772	100	97.7273

## Sheet: Serotype e
Supplementary Table S4. Genetic composition associated with serotype e. Genes associated with serotype e are highlighted in blue, genes not associated with serotype e are highlighted in orange. The genes of the capsular operon are marked in bold type.
Reference locus tag	Product	Length (bp)	Reference strain	Serotype e genomes with the gene	Serotype e genomes without the gene	Non-serotype e genomes with the gene	Non-serotype e genomes without the gene	Sensitivity	Specificity
CP031249 REGION: 297943..299394	Ecs4	1452	M15895	152	0	0	648	100	100
CP031249 REGION: 299400..302375	Ecs3	2976	M15895	152	0	0	648	100	100
CP031249 REGION: 4600..5910	Hypothetical protein	1311	M15895	152	0	0	648	100	100
CP031249 REGION: 296819..297196	Ecs6	378	M15895	152	0	0	648	100	100
CP031249 REGION: 295263..296822	Ecs7	1560	M15895	152	0	0	648	100	100
CP031249 REGION: 867010..867315	Hypothetical protein	306	M15895	152	0	0	648	100	100
CP031249 REGION: 863209..863340	Hypothetical protein	132	M15895	152	0	0	648	100	100
CP031249 REGION: 866654..867016	Endoribonuclease PemK	363	M15895	152	0	0	648	100	100
CP031249 REGION: 866090..866311	Hypothetical protein	222	M15895	151	1	0	648	99.3421	100
CP031249 REGION: 1742959..1743597	Hypothetical protein	639	M15895	151	1	0	648	99.3421	100
CP031249 REGION: 297205..297927	Ecs5	723	M15895	150	2	0	648	98.6842	100
CP031249 REGION: 1754001..1754228	Hypothetical protein	228	M15895	150	2	0	648	98.6842	100
CP031249 REGION: 271582..271707	Hypothetical protein	126	M15895	152	0	3	645	100	99.5385
CP031249 REGION: 20333..20527	Hypothetical protein	195	M15895	151	1	2	646	99.3421	99.6923
CP031249 REGION: 271145..271486	Hypothetical protein	342	M15895	151	1	3	645	99.3421	99.5385
CP031249 REGION: 1486038..1486346	Hypothetical protein	309	M15895	150	2	2	646	98.6842	99.6923
CP031249 REGION: 96879..97160	Hypothetical protein	282	M15895	152	0	6	642	100	99.0769
CP031249 REGION: 270774..271145	Hypothetical protein	372	M15895	152	0	6	642	100	99.0769
CP031249 REGION: 1139154..1139309	Hypothetical protein	156	M15895	152	0	7	641	100	98.9231
CP031249 REGION: 15909..17579	Energy-dependent translational throttle protein EttA	1671	M15895	151	1	5	643	99.3421	99.2308
CP031249 REGION: 284179..284715	ABC transporter ATP-binding protein	537	M15895	150	2	4	644	98.6842	99.3846
CP031249 REGION: 281212..281847	Hypothetical protein	636	M15895	151	1	6	642	99.3421	99.0769
CP031249 REGION: 302420..303685	Ecs2	1266	M15895	152	0	10	638	100	98.4615
CP031249 REGION: 303703..304827	Ecs1	1125	M15895	152	0	10	638	100	98.4615
CP031249 REGION: 278639..279235	Hypothetical protein	597	M15895	152	0	11	637	100	98.3077
CP031249 REGION: 294275..295252	Ecs8	978	M15895	151	1	10	638	99.3421	98.4615
CP031249 REGION: 1682150..1682413	Hypothetical protein	264	M15895	151	1	12	636	99.3421	98.1538
CP031249 REGION: 286039..286926	ABC transporter permease subunit	888	M15895	150	2	16	632	98.6842	97.5385

## Sheet: Serotype f
Supplementary Table S4. Genetic composition associated with serotype f. Genes associated with serotype f are highlighted in blue, genes not associated with serotype f are highlighted in orange. The genes of the capsular operon are marked in bold type.
Reference locus tag	Product	Length (bp)	Reference strain	Serotype f genomes with the gene	Serotype f genomes without the gene	Non-serotype f genomes with the gene	Non-serotype f genomes without the gene	Sensitivity	Specificity
HifGL_000122/HifGL_000123	Hydroxyethylthiazole kinase/Phosphomethylpyrimidine kinase	810	KR494	234	0	1	565	100.0	99.8
HifGL_000683	ISSoc3 transposase	417	KR494	234	0	3	563	100.0	99.5
HifGL_001010	Hypothetical protein	243	KR494	234	0	0	566	100.0	100.0
HifGL_001011	Hypothetical protein	198	KR494	234	0	0	566	100.0	100.0
HifGL_001013	Hypothetical protein	357	KR494	234	0	0	566	100.0	100.0
HifGL_001013	Hypothetical protein	279	KR494	234	0	0	566	100.0	100.0
HifGL_001016	Hypothetical protein	264	KR494	234	0	2	564	100.0	99.6
HifGL_001017	Hypothetical protein	381	KR494	234	0	2	564	100.0	99.6
HifGL_001018/HifGL_001019	Hypothetical protein/Hypothetical protein	243	KR494	234	0	2	564	100.0	99.6
HifGL_001020	Hypothetical protein	309	KR494	234	0	2	564	100.0	99.6
HifGL_001021	Replication protein	1620	KR494	234	0	0	566	100.0	100.0
HifGL_001024/HifGL_001025	Hypothetical protein/Phage integrase family protein	399	KR494	234	0	1	565	100.0	99.8
HifGL_001029/HifGL_001030	YbeQ/Hypothetical protein	1212	KR494	234	0	13	553	100.0	97.7
HifGL_000683/HifGL_000684	ISSoc3 transposase/transposase	1137	KR494	233	1	3	563	99.6	99.5
HifGL_001012	Hypothetical protein	156	KR494	233	1	0	566	99.6	100.0
HifGL_001018/HifGL_001019	Hypothetical protein/Hypothetical protein	114	KR494	233	1	2	564	99.6	99.6
HifGL_001140	Hypothetical protein	654	KR494	233	1	0	566	99.6	100.0
HifGL_001416	Hypothetical protein	228	KR494	233	1	0	566	99.6	100.0
HifGL_001664	Putative heme iron utilization protein	276	KR494	233	1	0	566	99.6	100.0
HifGL_000653	Methionine synthase	1257	KR494	232	2	2	564	99.1	99.6
HifGL_000670	Fcs2	2664	KR494	232	2	0	566	99.1	100.0
HifGL_000671	Fcs3	1140	KR494	232	2	0	566	99.1	100.0
HifGL_000709/HifGL_000710	Mu-like prophage major head subunit gpT/Mu phage protein I	1038	KR494	232	2	4	562	99.1	99.3
HifGL_001006	Glycerol uptake facilitator protein	564	KR494	232	2	5	561	99.1	99.1
HifGL_001024/HifGL_001025	Hypothetical protein/Phage integrase family protein	609	KR494	232	2	1	565	99.1	99.8
HifGL_001377	Terminase subunit ATPase	783	KR494	232	2	1	565	99.1	99.8
HifGL_000848	Hypothetical protein	123	KR494	231	3	4	562	98.7	99.3
HifGL_001033	Pyruvate kinase	195	KR494	231	3	0	566	98.7	100.0
HifGL_000709/HifGL_000710	Mu-like prophage major head subunit gpT/Mu phage protein I	924	KR494	230	4	6	560	98.3	98.9
HifGL_000654	Methionine synthase	348	KR494	229	5	2	564	97.9	99.6
HifGL_000679	Peptide transport system ATP-binding protein Sap2D	468	KR494	229	5	2	564	97.9	99.6
HifGL_001026	Prophage integrase IntA	600	KR494	229	5	0	566	97.9	100.0
HIB_11960	Predicted nucleotide binding protein	492	10810	1	233	565	1	0.4	0.2
HIB_14930	30S ribosomal subunit protein S15	270	10810	1	233	558	8	0.4	1.4
